# Supplementary material for: A new genomic library of melon introgression lines in a cantaloupe genetic background for dissecting desirable agronomical traits
Source: BMC Plant Biol. 2016 Jul 8;16:154. doi: 10.1186/s12870-016-0842-0 (PMC4938994; doi:10.1186/s12870-016-0842-0)
Supplement: Additional file 2: — SNPs used for the construction of the IL population. Background SNPs Sequenom-HRM: These were selected from those previously mapped in the melon genetic map used to anchor the first version of the melon genome [9]. The map position is indicated according to the map used to anchor the genome [9] as well as a new version of the genetic map [11]. The physical position in the last version of the melon genome (v3.5.1) available at [10] is indicated. The SNP and flanking sequence is included for all the markers used in the Sequenom assay, and the primers for those that were adapted to the HRM genotyping procedure are also provided. Markers that could not be accurately called in the Sequenom assay and that failed to show the expected polymorphism between the IL parents (VED and MAK) are marked as failed markers (f). SNPs in candidates: Additional set of SNPs located in candidate genes reported to be involved in sugar and ethylene metabolism. These markers were validated in [8] and had been generated in a previous resequencing study, using VED and MAK among other melon genotypes [3]. The physical position in the last version of the melon genome (v3.5.1) available at [10] is indicated. The SNP and flanking sequence is included for all the markers used in the Sequenom assay. (XLSX 39 kb) [file 12870_2016_842_MOESM2_ESM.xlsx]

## Sheet: Background SNPs Sequenom-HRM
Additional file 2. SNPs used for the construction of the IL population. Background SNPs Sequenom-HRM: These were selected from those previously mapped in the melon genetic map used to anchor the first version of the melon genome [9]. The map position is indicated according to the map used to anchor the genome [9] as well as a new version of the genetic map [11]. The physical position in the last …
SNP source	Marker name	Chromosome	cM Garcia-Mas et al. (2012)	cM Argyris et al. (2015)	Pseudomolecule coordinates	Failed markers	SNP and flanking sequence	HRM flanking sequence forward	HRM flanquing sequence reverse
Deleu et al., 2009	AI_09-F07	1	0	0	2192746	f	GTTACCCAACTTCTTCTGCTGTGGTTGATAGGTATTCTACTTGGTGCTGTTCATGGAAT[T/C]GTGGAGTCCTTGTTCAGAAGGTACACTGAAAATGGAATGGCGGAAGAGCTGGCTTACAAGA
in silico Blanca et al., 2011	CMPSNP1095	1	3.2	2.6	2308330		CTAAAGTTATTGCTTGGTAATGTTGGAGTTGGTACGTCTGCTTTGTTGGGAAATGGGAG[A/G]GCTAATGCTGATGACCAAGGGGTATCTTCATCTAGGATGTCTTATTCTAGGTTTTTGGAGT	TTGCTTGGTAATGTTGGAGTTG	AGATACCCCTTGGTCATCAGC
in silico Blanca et al., 2011	CMPSNP83	1	18.1	24.5	7292924		AAAACATGGACACGTTGGTTTTTCTTTTGGAAGGAGAACAAGCTGAATCTTTTTGTAAG[T/C]AGTTGAAGGAAAACAATAGCAAGGGATTTTGGTCCATGGAATTTTGCTAAACCTCACAAAT	CATGGACACGTTGGTTTTTC	ATGGACCAAAATCCCTTGC
Deleu et al., 2009	P01.16	1	35.7	25.2	9621279		TGCATAATTGTCTTGTGAAAATAAAAGATAATGCAAGTTTTTGTTTAGCCAATCCAAATG[A/C]TCTCAACCAATTTAGGTCAACATAATTGTCTTGGAGCGGGCTTTTGGTGCCTTCTTGGGA	GCAAGTTTTTGTTTAGCCAATCC	CCCAAGAAGGCACCAAAAG
Deleu et al., 2009	AI_17-E07	1	45.2	-	19121639		TACCCTCACCGGCCCCAAAAGTGAAGTGCAAGACCAAGGTAACGATGCTGACCTTGTCA[A/G]CTAATTTGTTTGTTGGATATAGCTTAACACATTTGGCTTGCAGGTGTATCATCCTAATATT
in silico Blanca et al., 2011	CMPSNP711	1	46.8	41.4	26445177		GTTCTAAACGAAATAACCCGAGAAGCAGACGGGTTACTTACCGGTCATCTGTGGCTTAC[T/C]TACAAATCAAATCTTTTTGCAATGTGATGATATTAGAGCAAAACCATAGTAGTTCAGTTAG	CGAAATAACCCGAGAAGCAG	TTTGCTCTAATATCATCACATTGC
in silico Blanca et al., 2011	CMPSNP410	1	59.6	53.4	31732436		GGACTAAGRCCAGGAGATTTTATGTGAATGGAGTCGATATGAACAGTCTTGCAACCGTC[A/G]AATCTGAAGTGGAATTGAGGGCTATTTGTGATTTTAAGTCCGTGGACAGTCAAATTGGAGC	CCAGGAGATTTTATGTGAATGG	TCACAAATAGCCCTCAATTCC
Deleu et al., 2009	F116	1	69.2	53,7-60	32404249		AGAGTACATAATTTACGATTTAATTCCAAACTACCAAATCCAAAAAATAAGATAAAGAT[A/G]TTTATCCACAATCAAATCCTCCAATGTGACTGCTGCACATATTCATCAAATTTAAATTGTC
Deleu et al., 2009	AI_05-G01	1	72.4	60	32470358	f	CTGATGAATCGGCGAAACGAGAGGTGAATCGTTGTTCTGGATGTAGAAAACGCGTTGGA[T/C]TGACTGGATTTAGATGCCGATGTGGTGATTTGTTCTGTGCGGAGCATCGGTATTCAGATCG	ATGAATCGGCGAAACGAG	CGCACAGAACAAATCACCAC
in silico Blanca et al., 2011	CMPSNP731	1	80.4	71.6	33423744		GCAGCAACTTTGCAACCGGTCTGCCTTGCAAGCACCCCCATCACATGTCTCCATGAGAA[C/G]ACTCCTCCTCCAAAACCGTGCACCAAGACAATACCGAGTTGACCGTTATTCTCTAAGTTTC	CACCCCCATCACATGTCTC	ACTTAGAGAATAACGGTCAACTCG
in silico Blanca et al., 2011	CMPSNP204	1	86.8	91.5	34997884		GCCCGAATTTACGCGGAGAACGCGATCCGTAAACGAACAGAACAGATGAACTATCTCCG[T/C]CTTTCTTCGAGGCTTGATGCTGTTGTTGCTCGCCTCGACACACAGGCCAAGATGACCACGA	CCGAATTTACGCGGAGAAC	GAGCAACAACAGCATCAAGC
in silico Blanca et al., 2011	CMPSNP774	2	0	0	170884	f	GTATTGATAGAAAAAGAGAGAAACGAATCCTTAGAACCTCCAAAGAATAAGGAGCAATC[A/G]GATGAAGCTATTTCCCAAAGAGGATCTGAAGAAGTCACAACAAATGAGGTTGGCTTATCCT	CCTCCAAAGAATAAGGAGCAATC	AAGCCAACCTCATTTGTTGTG
Deleu et al., 2009	FR10O18	2	14.4	13.9	1421687		GTCATATATCAAGACCTGACCTTTTGAACTTGCCTAATCTCAAATCAGTCCAACAATGC[C/G]TACATCTTCCCTGGGTTTGGTTTGGGTGTCGTAATTTCTGGNGCAATTCGTGTCCACGACG	GACCTGACCTTTTGAACTTGC	TACGACACCCAAACCAAACC
in silico Blanca et al., 2011	CMPSNP502	2	32.6	36.9	2718909	f	GAGGAAGAGGAGGAGGAAGAAGAAGAAGAATGAGGGATGGATGAAGCATTGGGGGAATG[A/G]TCTTTGAAGCAAGTAGCGGACATGCAAGCGGCTACAAGCCAAGTACAGAAAGGGGAAGAAA	GAGGGATGGATGAAGCATTG	CCCCTTTCTGTACTTGGCTTG
in silico Blanca et al., 2011	CMPSNP1057	2	37.4	40.3	3609858	f	GTTCCAGAAGATGGCCAAAAGTTGATCAGTGAGCTCATGTCGATCTACGACACCAACAT[T/C]CAAGGAAACAAGAACAACTTAAACACTGGTAACAGTGCCACCACAGAGAACCAAAATCTCC	TGGCCAAAAGTTGATCAGTG	GGAGATTTTGGTTCTCTGTGG
Deleu et al., 2009	AI_14-H05	2	40.6	-	7375537		TATAAACCCATTTGCTGCGTTCTCCAGAAAGGTTTTTTGCTCCTCATTCTTATTGTATT[T/C]TAGAATTTAGATGCTGTTCATCTAGTTCTCTAGGTCATGCCTACATTGCATTTTCTCTCTC
in silico Blanca et al., 2011	CMPSNP128	2	50.2	57.7	17549016		TTGTATTTTCTTACCCGTCCTCGCCCTGTTTACCTTGTTAACTTTTCATGCTACAAGCC[T/C]GATGAATCTCGTAAATGCACGAAGAAAATTTTTATGGAGCAATCTCAGATGACGGGGACGT	CCTCGCCCTGTTTACCTTG	ACGTCCCCGTCATCTGAG
in silico Blanca et al., 2011	CMPSNP246	2	53.4	59.1	19636229		AATGCAGTCTCGTGATGACTCTTAGTTTAGATTACTCTCTTAATCCTATGTGTCATGGT[A/C]TTAGGAATTCAGTGTCAATTAATATAGCCTCGAATGTGTGCAGTGGGGCGTTTTGCCCTTT	TGCAGTCTCGTGATGACTCTTAG	CCCACTGCACACATTCGAG
in silico Blanca et al., 2011	CMPSNP1003	2	58.2	51.5	15033699	f	GCTTCCAACGACGACTTCCTCGAACAAATGCTCAACACAATCCCTTCCTGTTCTTGGCC[T/C]GACCTCAATCCTTCAAACCCTAAATCCCCTTGGGACCTTAACCCCATTAATAAACCCTCTA
in silico Blanca et al., 2011	CMPSNP886	2	63	61.3	21840921		TCAATTCTCTGGAATCCCCAACGCATTGTGTAAGTTCAATCCCAATCATAAAATCAAAC[A/G]CCCACAATCAAAATCGAAATCGAAATTGAAAATTCCTCTGTTTTTGGTTTGCAGCTTCTAC	CCCCAACGCATTGTGTAAG	GCTGCAAACCAAAAACAGAG
in silico Blanca et al., 2011	CMPSNP658	2	77.9	82.7	24385547		GTTGCTGTATATTAATCATCCATGGCTTGGTTTTGTAATTTGTATGTATTTTGCAGTCA[T/C]AGATTTGGCGGTTCAATCCCAGCTGCAACCAAAAAGATCAGTCCCGGCTAATTGCAATTCG	CATCCATGGCTTGGTTTTG	GGGACTGATCTTTTTGGTTGC
in silico Blanca et al., 2011	CMPSNP566	2	86	93.4	24977990		GATGATTCTCGCTTGGCTAGTTGAATATCAGAAAGGGGTTGGAAAACGACTTGAGCTAT[T/G]AAACGTCATTAATTTAAAGGCCAGTAGCTTCTCTTGCATTCTTGTATTAATGGATGTCTAC
in silico Blanca et al., 2011	CMPSNP94	2	90.9	100.8	26118656		CTATTCCAGACCCTGTAGGATTGAACAGAAACATGATGAACGAGGCAGATGTGATGCAT[T/C]CCAATGTACATCAAATCCATTCCATCGAGTCTGGCCTGAAGTCTGAACTACCTAGGGGTTC	TCCAGACCCTGTAGGATTGAAC
Deleu et al., 2009	AI_18-E05	3	3.2	-	3631494		GTGCTCTAGTGGAGATGAAGGATTCGAAGGAGGCGAAATCTGTGATCGCCGTTATAGCT[C/G]AATTCCCTTTCATGATGTCTGGAATGCCGAGACCGGTGAAGGCTCGCCCTGCCGAAGCAGA	TCTAGTGGAGATGAAGGATTCG	TCTCGGCATTCCAGACATC
in silico Blanca et al., 2011	CMPSNP275	3	4.8	-	21474136		GGGAAGAAATCTCATCAGAAGCCAAACAGACTAACTCAAGTTGGACCTTTTAAAGGATG[T/C]ATGATATCTGGCCCTAGTTCTATGGTTGCCAATTGCCACATTAGTTCAAATGGGTATCATT
in silico Blanca et al., 2011	CMPSNP540	3	8	-	22280838		CAAATCCTTTCCTTCCATGCTAGAGCAGCAGCAATTTTTCACCTCATCCTCTCCATTAC[T/C]TTATTATGGAAAGTCTCCATCCATATATTCACTTCTAAATCCATCCATCAAGACGAGGTAG	AGCAGCAGCAATTTTTCACC	CTACCTCGTCTTGATGGATGG
in silico Blanca et al., 2011	CMPSNP165	3	24.3	-	23683172		CAGAGGCTGATCTTGGTTTTTTGAACGAGAATGCTAAAAGATACATACGGCAATTACCT[T/C]ATTACCACCGTCAATCATTCACCGAAAAGTTTCCACATGTCCATCCTGCAGCCATTGATCT	CGAGAATGCTAAAAGATACATACGG	GATCAATGGCTGCAGGATG
in silico Blanca et al., 2011	CMPSNP8	3	34.2	49.5	24829145		AAAGTTGATAAGAGAAAGATATGTAGTCTGATTGATGTCAAGAAACTAACAACGGAGGC[A/G]TCGATGCACGCAGCGCAGAATGAACGACTCCCACTTAGAGTTGTAGTTCAAGTTCTCTTCT
in silico Blanca et al., 2011	CMPSNP769	3	42.8	-	25676382		TCTATCACAACAGCCAAAAATGGCTCCTGAAATTGTTGGTTTAACATCTGTGTGGAAAC[A/G]TCAATACCCGAAAGCCAGCATCCGTAACCTGGATGAGAATGGTACCATCCTACAACGTTCT	CAAAAATGGCTCCTGAAATTG	CTCATCCAGGTTACGGATGC
in silico Blanca et al., 2011	CMPSNP164	3	46.2	-	26334505		TCACATGCCACAGCCAGAATGTTGGTGATTGGAGCTGGTAAGATGGGAAAGCTTGTAAT[T/C]AAACATTTGGTTGCTAAAGGCTGCACAAAGATGGTTGTTGTGAATCGATCTGAAGAGAGAG
in silico Blanca et al., 2011	CMPSNP998	3	56.3	-	27841857		GAAAGGACTTGCATAGCAAATGTATCTTAATTAACGAACAAATCTATATTTTGTGTGTT[T/C]TGTGCTGTGGTTTCTCGGCTTTATTCATCCTCCATCTCTCCATGTCTTCACTTTTGTGTAA	AAAGGACTTGCATAGCAAATGTATC	TAAAGCCGAGAAACCACAGC
Blanca et al., 2011	CMPSNP595	3	61.1	83.37	28848983		GGTTTGGAACTCATTTCCTCATCTGGGTGTTCATCTGTTTCCCTGAAATGGTCAAAACA[T/C]TTGTGTTTCTTTTTGCTTTTCTCTTTTCAATGAATCCATAGAAACACCCTTTTGTCTTCGG
in silico Blanca et al., 2011	CMPSNP712	3	62.7	-	28923355	f	GGAGATGCTACTGGCGATAATACTATGGATGTGGATGACGAAACACCAAGTAAGAAGTT[A/G]CGAATGAGGTCTATGTCCATGTCAAGATCTAGGTCTAGGTCTCGTCCACCAAGTGAGGTTA	GTGGATGACGAAACACCAAG	AACCTCACTTGGTGGACGAG
in silico Blanca et al., 2011	CMPSNP480	4	0	0	362781		CGAGAGGGAGAGGAAGAAGAAGAGGAGGGACTGAAGTAGTAATGATGGTGGAGTGATAT[T/G]ATCGATTGTGAAGTGAAGTGTATGTTGAGTGAAGAATCTTATGGTTTGTGTATAACTTCTG	GGGAGAGGAAGAAGAAGAGGAG	AACATACACTTCACTTCACAATCG
in silico Blanca et al., 2011	CMPSNP787	4	6.4	-	1330880		AGTACAGCCCTTTATCGTCAGTTGACATTTTCAAATTTTGTCCAACAATAGCCTTCCAA[T/C]GGGATGTACTCTGTTGTCTAGCTCCTCGACTCGCTGAGAGATCAGAAAAGTGACTCCATTC	CAGCCCTTTATCGTCAGTTG	TGATCTCTCAGCGAGTCGAG
Deleu et al., 2009	PS_34-C02	4	17.6	-	1743227		GTGGTAAAATTTACATAGCTAACGTTAACCTAGTGATGTTTTGTATTGGAGCGGCATTT[T/C]AATGAGTGGCCTTCTGATGAATTTTCCCCGAGTCTGGAATGTGGTTCTCTCTAGAGATTTC	AACCTAGTGATGTTTTGTATTGGAG	GAGAACCACATTCCAGACTCG
in silico Blanca et al., 2011	CMPSNP264	4	32.1	-	2753638		TTTGGCTTTTGCTTTATCTTTTGCGAATGTTTTTATAATTGCCAGGCTGGATCTTTTGA[A/T]TTTTTAGACAACATTTGACTATCCGTAGCTGGAAATGCTAACCTCTACTTCTTTGCCTCCC	TGGCTTTTGCTTTATCTTTTGC	GCATTTCCAGCTACGGATAGTC
in silico Blanca et al., 2011	CMPSNP147	4	48.3	-	3943575		CTTCGGCAAGAGTTCGATAGGCGTCAGGCCGATGCTGTTTTTGCCTTTCAATTGAGAAA[T/C]CCTGTACATAATGGTCATGCTTTGTTAATGAATGATACACGAAAGCGACTTCTAGATATGG	CGATGCTGTTTTTGCCTTTC	GAAGTCGCTTTCGTGTATCATTC
Deleu et al., 2009	AI_03-F03	4	53.1	6.3	13459028		GCCAAAAATGGAAAATAACAATTATTAGAATCAATCTGTATGGAACGATGTTGAATTGC[T/G]CTTCATAAAAGTTTGTTAAGATAACATTGAAATGCATTCTTTCAGAGCAGTAGGACACTAA
in silico Blanca et al., 2011	CMPSNP352	4	54.7	-	15114501		GAAGAGGGGGAGCTTTGGCTCCATGATAAACGGCATTGGAGGACACATAAATTTTCTTT[T/C]ATCAGGTTGGGAAACAGCGTCCGAAAAGCCCTTGAGATTCTTTGCAAACTACATCATATGT	CATGATAAACGGCATTGGAG	AAGAATCTCAAGGGCTTTTCG
in silico Blanca et al., 2011	CMPSNP852	4	62.7	-	27215175		ATTGTACGAAGGGCCAAAGATAGTAGAGACTCGATGAACACTGCAAAATAATATCTTTC[A/G]TTCCATACAATGCTGTCGTCATAGACCGCTTCCATTTCTGTGCATTTGTTTACTCTCTACT
in silico Blanca et al., 2011	CMPSNP607	4	69.1	46.4	29028077		ACAGATTTGACCTTTATTTTGTGTTTGTAGGCAACTTCACATATGCTTTCGTCTTTGAA[T/C]TTTGTTCCTGATATTGACACAAACATTTTGATTGGTGGATGCTCTCTCAACACCTTTCCCT
in silico Blanca et al., 2011	CMPSNP677	4	77.1	-	29823968		GCATATTCTACATTTCTTCCATATTCGAAGAAGTGGGGACTTCATACGGCTCAAGTATT[C/G]GTAGAAGATGGCTATGTTCAGTTGTATATTTTCACAGGTTTCTCATATGTGGCACGGTTAT	GAAGTGGGGACTTCATACGG	GTGCCACATATGAGAAACCTG
in silico Blanca et al., 2011	CMPSNP24	4	86.8	-	31066110		ATTCCACCGCGGATATTGTTATCCGACAAGTCCAGTCGGAGAAGTCGCCTGAGTGACGA[T/G]ATCTCCGGCGGAATCTCGCCGGAGAAGTCATTACCGGAAAGATWCAACAGCTTAAGATTCG
in silico Blanca et al., 2011	CMPSNP808IR38B	4	96.6	69.7	31788239		GAAACATGTGTCGTGGAGGTCGTATGTTTGCTCCGACTAAGATCTGGCGCCGATGGCAC[A/C]GAAAGATCAACGTAAATCAGAAGAGGTACGCTGTTGTTTCTGCCATTGCTGCTTCTGCTGT	TCGTGGAGGTCGTATGTTTG	GGCAGAAACAACAGCGTACC
Deleu et al., 2009	PS_07-E07	4	101.5	-	32158449		CTGACCTGTGCAATTTACTGTACAAGAACTATGGAACAACCATGGCAGGTCTCAGGGTA[T/G]AGCTTCTTGAACTAATTACTTGTATTAAGAATGCTTAGAAGAAGTGTAGAACAATAATAAC
Esteras te al., 2013	SC51-3375	4	114.6	76.8	32707809		AACGTCTTGTTTAAGTCGTGAGCGAGGAATGGAAGATATACGCGTTTCAGTTTTGGCAGATTATAAGGATTACT[T/G]GTCAATTATGAAACAGGAAGAGGTATCGTGTGTATCGATTCTTTTTGTTT	TAAGTCGTGAGCGAGGAATG	CACACGATACCTCTTCCTGTTTC
in silico Blanca et al., 2011	CMPSNP898	5	0	0	259923	f	ATGCACTCGAAGCCACCAAAGAAGAGGCGAAGTTGTTGCTGCAGGTGCCTGTGTTGGAC[C/G]ATCTCGATTTTAGTCCTTCTTCTGGTTTTGATCGGAATCGTCATCGGAATCCTGTACCTGG	CCAAAGAAGAGGCGAAGTTG	ACGATTCCGATCAAAACCAG
in silico Blanca et al., 2011	CMPSNP387	5	18.5	14.1	1253798		GCCTCAGATGCTGTCATCTCTGCTGCGACAAAGGACGCCCTTTCGGCATTAAAGAGCTC[C/G]TAAAATGACTGCATTGGTTGGTTTCTTGTTCACTAATTTTGTTGACACGAAAACAGGTTTC	TCAGATGCTGTCATCTCTGCTG	CAAGAAACCAACCAATGCAG
in silico Blanca et al., 2011	CMPSNP437	5	26.5	22.1	1694154		GTAAGCTGTATTCCCAGACTACAATCCACATTGCCCCCTCGGTTTCTACAACTCGATGT[T/C]CTAATGGCACAATCCTGATTATTAAGGCAGACATAACTAGATCTCGACTTACCTGAGCATG	CCCCTCGGTTTCTACAACTC	CATGCTCAGGTAAGTCGAGAT
in silico Blanca et al., 2011	CMPSNP726	5	41.2	34.3	2372338		ATGCTGGAAATAACAACTTCATTCCCACCATTGCAAGAAGCAACTTCTTTCCATATGGT[A/C]GGGATTTCGCTGGCGGAAAGGCGACTGGGAGATTTTCTAATGGAAGAATTCCGACAGATTT	AACTTCATTCCCACCATTGC	AAATCTCCCAGTCGCCTTTC
in silico Blanca et al., 2011	CMPSNP788	5	50.9	50.4	11876554		TGACCAAGCCAACCACTGCTGTTAAGAAGTTAAGTCCTCCTTTGTCTTCCATGACAAAT[A/G]CATTAGGGAAAGAGTCATGTGCTAGGTGTCAGCAAGGTTTCTTCTGTTCAGACCATGGTAC
Deleu et al., 2009	SSH9G15	5	52.5	45.8	5896066		GTGCAGCTTGTGATCACATCCGTGATTGGGTGCTTGGAACTCCGGAGGTTGGTGATTTT[A/G]CTTAAGTCTTTTCAATTTCGTGGTTTCAAATGCTGAATTTTGGAGCTCACTTGAACTTAAT	GTGATTGGGTGCTTGGAACT	AGTGAGCTCCAAAATTCAGCA
in silico Blanca et al., 2011	CMPSNP1005	5	57.3	50.4	17239562		AGATTAAAATTTGTTTTCCCATCTTTCATGGTCAGAGGCCTTATACATCTTCAAAGCCT[C/G]GAGATTAGTGAATGTGGCATCATAGAAACTATAGTTTCGAAAAGCAAAGAAACAGAAATGC
Blanca et al., 2011	60k41.243	5	73.4	-	19338652		AGGTTTGTGAATCTTATGGAAGGACATATATGGCTTGAAAGTGAAGGTCTTGGAAA(A/G)GGATGCACGGCCACTTTTATTGTAAAACTTGGAATTGCCGATCAATCAAATGAATCAAAGCTTCCCTATACATCAAAAATTCATGAAAACAGCATCCATACAAGTTTTCCTGGACTCAAAGTC
in silico Blanca et al., 2011	CMPSNP1155	5	79.8	-	26124754		TGCTCCGTTCTTCTTCTTCTTCTTCTAGGGTTTTAGGAACCACACTCACAAGCCCACTT[T/G]CTTCGTCTTTTAGAATTCTAGGAACCACTCTCACAAGCCTTACATCAACATGGCCCCCGAT	TGCTCCGTTCTTCTTCTTCTTC	GCCATGTTGATGTAAGGCTTG
Deleu et al., 2009	AI_13-H12	5	89.4	-	No hits found		AGATCATTATTTACTCCTTTTTCTTTTTCTTTTACTCAATAATTCATCCTATCATTTTT[C/G]TTCACTTATTATTATTACTTGAACAATGAATTATACTTTACCTGAGGATTTCTGACGGCTA	TCCTTTTTCTTTTTCTTTTACTCAA	GCCGTCAGAAATCCTCAGGT
in silico Blanca et al., 2011	CMPSNP735	5	94.2	-	27884511		TCCGAGGTTTTGTGGGATTTCGCCGGCGAATTGGTTATTGTTGAGGAAAATGGCGTCTA[A/G]TCCCATGTAAAACAAACTTTCCGGGATTGCGCCGGTGAAGGAGTTGAATCTGAGGTCCAAA	CGGCGAATTGGTTATTGTTG	CCTCAGATTCAACTCCTTCACC
in silico Blanca et al., 2011	CMPSNP925	6	1.6	0	700136		CCCACAAGGGTTTTGCTTATCAAGAAGCTTACAAGGAAGTTTACTTTTGTTATCTTCAG[T/C]ATTCAATGCTGGGGTTTCTGGAGCTCTTACTTATGATGAGGCTCTCCAACAATCTATGACC	CCAGAAACCCCAGCATTG	CCAGAAACCCCAGCATTG
in silico Blanca et al., 2011	CMPSNP218	6	8	6.8	1370898		GTGTTTGAGAATGAACCTGAAATCCCCGAAGAGCTCTTTAATTTTGATAATGTTGTGTT[A/G]TCACCACATGTTGCTGTTATGACACATGAAACTTTGGTGGGATTGTCTAGGTTGGTGGTGG
in silico Blanca et al., 2011	CMPSNP571	6	20.8	-	2893202		CCACTGGAGAACCGCCTTCCACCGCCGTCTCCTCCTCCACACCCTCTTCAACTCCAACC[A/G]TCACAGCCGTCTCTCCTTGTACAACGGCGGCCGAGATGATCAGAACCGGCCGCCACCTCTC	TCCACACCCTCTTCAACTCC	TCCACACCCTCTTCAACTCC
in silico Blanca et al., 2011	CMPSNP433	6	32	29.7	4136352		CCACATTTTTGCCGGATTGAGGACAAAGAAATTGAATTTTACAATGATTTTCACATAAT[A/C]GCACTTGGTCTTGATTCAATTGAAGCTCGAAGTTACATCAATTCTGTTGCTTGTAGCTTCC
in silico Blanca et al., 2011	CMPSNP3	6	43.2	-	5926468		ATACCACTGTTCAATATGCTCTTCCTCAATCCACTCATCCTAATCCTGCTCTGGATTCT[T/G]CCCAACAGGCGAATCCCTCCCCGGTTTTCCTTTTTCTGCTTGATACTTGCATGATCGAGGA	TCTTCCTCAATCCACTCATCC	TCTTCCTCAATCCACTCATCC
in silico Blanca et al., 2011	CMPSNP295	6	49.6	69.2	30045130		CACCGGAAAAACAATAACCCTTGAGGTTGAAAGTTCTGACACTATCGACAATGTAAAGG[C/G]CAAAATTCAAGATAAGGAAGGAATCCCTCCAGACCAGCAAAGGCTTATTTTCGCTGGAAAG
in silico Blanca et al., 2011	CMPSNP292	6	49.6	59.9	13527747		TCCTCTCCAGTTCCCCTCTAAGTAAGTCTTCCCTGTTCTTTGTTCCTTCCCCATTAATT[T/C]CTTCCTCAGTTCCTCTCTCACGGTTACCCCCACTGTACAATACACTCCATTTCTTTTTCCT	TCCCTGTTCTTTGTTCCTTCC	TCCCTGTTCTTTGTTCCTTCC
in silico Blanca et al., 2011	CMPSNP1038	6	57.6	-	32291903		AGCTCGGCCAGGTTGAAAATTGAGGAGATGTTTGGGAGGGAGATAAGGAACATGATAGC[A/G]TGTGAAGGAAGGGAGAGGTATGAAAGACATGTTGGATTCAAGAAATGGAAGAAGGATATGG	TGTTTGGGAGGGAGATAAGG	TGTTTGGGAGGGAGATAAGG
in silico Blanca et al., 2011	CMPSNP1021	6	57.6	73.6	32261025		GGCACCTGTGCTAATGATGCTGACCAGTCTTGTGCTGCTGAAAGTGGTTTTAATGATAG[T/G]GTATCCATTTCACCGGCTGCTAAGGGAAAGGATTTAAGTGGAGAAGCTGTGAATTCACCTC
Deleu et al., 2009	A_38-F04	6	70.7	83	33709578		CAAAAAGTTTCGAAGGAATCGCATGTTTCTGAAGCTCTTGATAAGCTCAGAGAGCAGAC[T/C]AGAGAGGCGGTTAAGGGGCTTGAATCAGTGTCAGGTCCTAAACCTGGTGTGAA	AATCGCATGTTTCTGAAGCTC	AATCGCATGTTTCTGAAGCTC
Deleu et al., 2009	AI_13-F02	6	85.3	-	34982242		ACCTGTTTTGTGCTTTAACATTACCATATCTTGAAACAGCAATTTTACTTCATTGTAAC[A/G]AAAAAGTTATTTGTTTTTCTGTTTTATAAATCAGAGCTTCAAGGGATCGATCGTACGATAT
in silico Blanca et al., 2011	CMPSNP378	6	86.9	108	35382572		TGGGAGTTGCGTGATATGAGCTTTTCCACCCGCAAGTATTGATTCGATCTCAAGTTTGG[T/C]GAGTTAATAATCTATGCGTCTTATGTTCGTATAGAGATTAGTCGTTGTTTTGTTTTGTTKT	TTCCACCCGCAAGTATTGAT	TTCCACCCGCAAGTATTGAT
Deleu et al., 2009	AI_05-F11	7	4.9	8.2	913994		AACACCATTTTGTCTACTAACGACAGGGAAACCAACAGAGAATCATTGAGCCACTTGTT[C/G]ATGATCGAACTTCATGGATGGATGGATGGATTGCTCGYGTTGTGCATGAACGTGATTATAA
in silico Blanca et al., 2011	CMPSNP301	7	6.5	-	1070829		TACATTCCGGACTACAAGCAAGCATTCGAACACTTCTGTGTTCACGCAGCCAGCAAAGG[T/C]GTATTGAATGAATTACAAAGGAACCTTGAGCTTAGTGAGAGTAACATGGAAGCTTCTAGAA	ATTCCGGACTACAAGCAAGC	CTCTCACTAAGCTCAAGGTTCC
in silico Blanca et al., 2011	CMPSNP249	7	11.3	-	1345312		CTCTGGTTCTGTTGCAATCGATATCGATATCCTTTCCGATACTCGATTTTTAGTTCTCA[A/G]TGCCGCCGACCTTCTTGTTCATGATGCTTCTGTCTCCTTCGCCAATCAGAAATCCTCCAAG	ATCGATATCCTTTCCGATACTC	GAGGATTTCTGATTGGCGAAG
in silico Blanca et al., 2011	CMPSNP579	7	30.5	35.4	4188622	f	TTCCCCCGTTGCCGTAAACACTGAACTGAGCTTCACAGTCACGTCATTGTCGAAGTTTC[A/T]TTCATTCATTCTTTGTTTGGTCGTCGCCGAGACATAGAGAATGCAGTCTCTTCCATCAGAT
in silico Blanca et al., 2011	CMPSNP262	7	30.5	37.6	5136630		TCACAATATGGCTGCCGGAGACCGGTCGACATCCGCCGCGCCGCCCAATTCCAAAGAGA[T/C]CCGCTACAGAGGCGTCAGAAAGAGGCCGTGGGGTCGCTACGCTGCCGAAATCCGGGACCCA	ACAATATGGCTGCCGGAGA	CCTCTTTCTGACGCCTCTGT
in silico Blanca et al., 2011	CMPSNP1009	7	32.1	44.2	12946048		GGTGAAGGAAAACTTATATATTTTAGAAACACTCTTTCATTTCCACAGTCTCTCTTCCG[T/C]TCTATTAGCACGCTTGAGATGACGACCGACATGGGACCTCCACCGCCAAGAAACACTTTCT	TTCATTTCCACAGTCTCTCTTCC	AGTGTTTCTTGGCGGTGGAG
in silico Blanca et al., 2011	CMPSNP287	7	35.3	-	21259438		TCTTTAATCACCACCGCCGATTTTTCCCTTCAACCATTTGTCTAATTGGAATCCGAAGC[T/C]CCATTTGTTGTTTCTTCAAATTTTCCCTTTTGCATCATCATTCAATCGATTAGGCTTTTTC	TCAACCATTTGTCTAATTGGAATC	GATTGAATGATGATGCAAAAGG
in silico Blanca et al., 2011	CMPSNP56	7	43.3	61.5	22969141		ATATTATTTAAATCACCGTTCGTGGGTGCGTCCATTCGCGACTACTTACTAGACAATAC[A/G]ACTCTTCTACCCAAATCGACATATAGCTTTCAATTTGGCGCATTTGACTTTCCTATTCTTT	CGTCCATTCGCGACTACTTAC	CAAATGCGCCAAATTGAAAG
in silico Blanca et al., 2011	CMPSNP465	7	59.4	89.9	25199771		TCAGGTCTCAGCGACCTTTCTAGAGTCACAAGTGTTGCTTCCTTCTTTGTAAGTCGAGT[T/C]GATACCCTTATCGACAAATTGCTTGAGAAAATTGGAACCCCAGAGGCCCTTGATCTGCGAG	TCAGCGACCTTTCTAGAGTCAC	CTCTGGGGTTCCAATTTTCTC
in silico Blanca et al., 2011	CMPSNP415	7	72.2	-	26540472		AGGTATCCGAGTGGGTGATTCAATTGTAATTGATGGGGGAATGGCAACCTTTGAAGTTA[T/C]TGAAAAGATTGGGAATGATTTAAGCTGCAGGTGCACAGACCCAGGTTTATTTCTTCCCCGG	TGTAATTGATGGGGGAATGG	CCGGGGAAGAAATAAACCTG
in silico Blanca et al., 2011	CMPSNP12	8	0	-	616486		AAGCAAATTAATCCAGTTTTTGAAGCTCTCTTTTTAGTGGGTTTTGAATCTCTTGAGCC[T/C]TTAAATTTAGTGTTTGCCTCTTTGTTTGAGTTCGCTGCTAAAGGTCTATGGCGCTAGTTAT	GTGGGTTTTGAATCTCTTGAGC	GCGCCATAGACCTTTAGCAG
in silico Blanca et al., 2011	CMPSNP766	8	4.8	-	1711723		AGTTCATGGTATGGCTATGAATAAACTTGGAAGGACCTACACATTTGGAGTGTCATCAG[T/C]TTGATTTGCATCAGGGTTTTGAGCACAACTTTTACTCTGTCCTTAATGGTAGAGGATTGTG	GGCTATGAATAAACTTGGAAGG	AGTTGTGCTCAAAACCCTGATG
in silico Blanca et al., 2011	CMPSNP718	8	11.2	-	2720921		TCCTTCATCACCTTCTTGTATTCCTCATCCAGATCACCAATTTCTGACATGTTTGAAAC[A/T]GGAAGATGGCGTAGAAAAAAAGTGCTTTCCCAGTCAGTGTCGTTAATCTCAGTTTCCACTG	CCTCATCCAGATCACCAATTTC	ACGACACTGACTGGGAAAGC
in silico Blanca et al., 2011	CMPSNP97	8	19.2	27.6	4063802		AGTCTTGGAGACGCCAAGAACTTCTCCGGCGTTTCACTTTATCGAGGCAAGTCGTTGCC[A/G]GGAACATTGTTGCCTTTTATTTACGCAGCTAATGCGAGTAACTCGGGTAATGGCAATTTGT	CTCCGGCGTTTCACTTTATC	AAATTGCCATTACCCGAGTTAC
in silico Blanca et al., 2011	CMPSNP44	8	22.4	-	4426648		CCAACACTACCAACAAAAAACCCAGCTCTCTGTTTGAAGAAAGCAAGAGAGGGGGTTTA[A/G]ATGGAGCAAATAGAATTAGCGTTGGGGGGTCATGGCATGCCTTTGGTATCTATAGGGATTT	CCAACACTACCAACAAAAA	CGCTAATTCTATTTGCTCCA
Deleu et al., 2009	AI_21-D08	8	28.8	-	5350603	f	TTTTTCTACGTCTTGTGTAAATTTTTGAACTTCCTTTGGTGATGTGATCTGGCTAGAAA[T/C]GAAACTAAGGAAGGTAGAAAGAATTTATGGGTTATATTTTCTTTTTTCTCTCTTCGTCTCC
in silico Blanca et al., 2011	CMPSNP181	8	35.2	-	6343604		TCTGATAACAATCCGGCAATGGCTACCGGCGTTCATCATTCTCGTCATTCCGGTCAAAA[T/C]ATAAGTAGCCCTAAATCACGCCGCTCTCCACGTCCAGTGTCGTCGCCGTGGACTCAGATTG	TGATAACAATCCGGCAATGG	CGGCGTGATTTAGGGCTAC
in silico Blanca et al., 2011	CMPSNP281	8	46.5	57.2	8680001		GCTCGAAGGGTCGGATATGATTACGTTGTGGTAACTGATGATGGTATCTTTCAGCTTCT[T/G]ATGCATCATAGACCAACCCACAAGGCCATAGATCTCTTAAGTTGATCAAAATATCAACTTA
Deleu et al ., 2009	F013	8	48.1	59.4	15100508		CGAAACTTCAATATATTTTTCACAGAAACTCCTTGTAAGAACCAAAATAGTTTGACAAT[T/C]CAAATAAACTATCCGTCCAGTTCAAACATTCTATCTTAGAATCAAAGGTACGAGACAAAAT	TCACAGAAACTCCTTGTAAGAACC	TTTTGTCTCGTACCTTTGATTC
Deleu et al., 2009	PSI_25-H03	8	59.4	77.359	29533077		CCCTTCGATTTCCGCCTCCGTCCTTCGCCTCTGAACTCAGAACTTCTATCCAAGTAATC[C/G]CGTTATTCAATTATGCCGCCCAAGCTCGATCCTTCCCAGGTCGTCGAGGTTTTCGTCCGAG
in silico Blanca et al., 2011	CMPSNP1166	8	59.4		29585425		TCATTACCCTCTTTCTTCAACCTCTAGCCTCCTTGTTTCCGAGGCTGGTCAAGCAACTT[T/C]GTCACTGCAACTTTACTCGCAAACAACATACAAGGCGAAATTCAGCGATTTCTGAATTGGA	CCTCTAGCCTCCTTGTTTCC	TCGCCTTGTATGTTGTTTGC
Deleu et al., 2009	HS_39-A03	8	69.3	89.3	30141948	f	CGTACTCTTTCATGGAAGCAACATTATGGTTGCATCTGCAATTAAAGAAAAAAAAAATC[A/T]ATCAACTTCCTGACTTTTTCACAAACAATAAAAGAACAAAGGAATTGTATAGAATAACCAA
in silico Blanca et al., 2011	CMPSNP1066	8	79.2	103.2	31862302		ATCTCCAGAAATGGTACACGGTTTCCGTTCTCATTTTGCACTACTGCATCCACTGAGCC[T/C]GTCACCAGTGACGCCTCCATTGCATCATCTTCCACATCAATGGATAAGGGCGACGATGATC	ATGGTACACGGTTTCCGTTC	TGGAAGATGATGCAATGGAG
in silico Blanca et al., 2011	CMPSNP553	9	0	-	121325		TTCAATTCTAGTGGGGGGCGAGCTAATCTTGATTGAAGATGAACAATCACAGTCAACAT[T/C]AGCAACAGCGTCAATAACACCACTACTTCTACTTCTCCCCAAGATCTCGGATTGCACTTCT	GGGGGCGAGCTAATCTTG	CCGAGATCTTGGGGAGAAG
in silico Blanca et al., 2011	CMPSNP173	9	3.2	4.1	593280		GGCAGTTTCCTATAATCCTCAAAAGTCCCCTCTGCGCCTCTGATTTTTTATACTCTGTA[T/G]TTGAATTTGAAGATTCCAGGCAGTTTGGTCAGATTTCGATTCGTGGGGTTCTTCGGTTTTC	CCTCAAAAGTCCCCTCTGC	CCACGAATCGAAATCTGACC
Deleu et al., 2009	P5.64	9	8	-	1404683		TGAACTCAGATTCGATATCTGCGACATGAAACGTATTGAATCCAATCGAACTAAACCAA[A/T]GGCAAACCCATTTGAATACACTGAAAATGAAACAATCTACAGATTCATCTCATTCACTTTA
in silico Blanca et al., 2011	CMPSNP152	9	8	-	1459332		CGAGCACCTAACCAATATCTGTGTAATAATTCCCATTTTTCTTTCATACCCACTTCATT[T/C]GATCATCTTTTTCACAACCCCGGATCTCTAATTCTTGGGAATTTGCCTCTTTCTCGATCCA	CGAGCACCTAACCAATATCTGTG	TCGAGAAAGAGGCAAATTCC
in silico Blanca et al., 2011	CMPSNP622	9	9.6	-	1788425	f	TTTCTCGACGACCTTTTGGGCGAGCGATACGTCAACCGACCTTCACTCTCTATTCTCTT[T/C]GCATCACTCATGGGGAAGGCTGCCAGTTACTTTCCACCAGATGATATGAAGACCTTATCAT	CGATACGTCAACCGACCTTC	TCATCTGGTGGAAAGTAACTGG
in silico Blanca et al., 2011	CMPSNP1077	9	19.2	35.8	5055926		GGTGGTGAAGATTTTGACAATAGATTGGTTAACCATTTCGTGCAAGAATTCAAGAGAAA[A/G]AACAAGAAAGACATTAGTGGAAACCCCAGAGCACTAAGAAGATTAAGAACAGCTTGTGAAA	GGTGGTGAAGATTTTGACAATAG	TAGTGCTCTGGGGTTTCCAC
in silico Blanca et al., 2011	CMPSNP320	9	20.8	39	8741784		AATTTGAAGTAAGTTTGATCACCGAGAAATCAGGCATATTTTCAAGTTCGAAGCCACTG[T/C]TGGTGTTCACACCCACAAGTGCAGGTTCATATCCTGTCATTTTGTTCTTTCATGGCTTCAG	TTTGATCACCGAGAAATCAGG	CAGGATATGAACCTGCACTTG
in silico Blanca et al., 2011	CMPSNP144	9	22.4	42.3	14870978		AGCTTTCAAGACGATGATGTCTCAAATGAATTCTCAAAACAGTCCGATGAGTAATCCTA[A/C]ACTTTCGTCTGGATCACCTTTTCCAATACCTCCGACATTTGCAACTGGCACGACAGTTACT	TCAAGACGATGATGTCTCAAATG	GCAAATGTCGGAGGTATTGG
in silico Blanca et al., 2011	CMPSNP1035	9	33.6	-	19967877		ACTAAGGGAGCTGTCATCAGCAAACATTCTAAGCCCATTCATATCACAGGAAAAGTGAT[T/C]ATCGTTTCAGCTAGGGGCTGAACCATTTTGTCCAAAAGCATAAGCACAGCGTACACTTCAT	GGGAGCTGTCATCAGCAAAC	AAAATGGTTCAGCCCCTAGC
in silico Blanca et al., 2011	CMPSNP159	9	36.8	60.7	20540958		CAAAAGCCATAAACTTGGAGTAGAAGAAGAGAGAATCCAAGCAAACGGTAAATACAAAC[T/C]TGTGATGATAGCTTCAACACCTCTGCCGCCATGGCAGCCACCGCTTCTAGCTCCATTGAGA	CAAAAGCCATAAACTTGGAG	CGGCAGAGGTGTTGAAGCTA
in silico Blanca et al., 2011	CMPSNP1133	9	59.2	88.9	23050120		TCAACCGATTATCGTATTCTCGCCGCCGATCGCCTCAAGATCAAGGCATTCTTCGTTCG[A/G]TTTTCTCATCTCCAACTCTTGGATCCTCCACCGGAGTCGCTTACTCTCTTCTACCTCCCTC	GCCTCAAGATCAAGGCATTC	GGTAGAAGAGAGTAAGCGACTCC
in silico Blanca et al., 2011	CMPSNP890	9	64	95.1	23504523		TTTTACCAACCATGGCCACTTCACTCATCGCTGCCCTTTCTTCAAACCTAAAACTTCCT[A/C]TTCTCTCTGCAATTTCATCTTCCCCTTCAACCTTTCGACTCCAAACCCAAACCGTTCCATT	TTACCAACCATGGCCACTTC	TGGAGTCGAAAGGTTGAAGG
Esteras et al., 2013	psi36-839	10	0	-	439912	f	TAATTTTTTAAGAGTATTTTAAACAATTTTCAAAACAAGAAGAGTTTGAACATAAATGA[A/G]CTTTTTCAAAAATATTTTTTTGAGGTAATAAATAAATTTCATTCTGATTTAAAATTCAAACATC
Esteras et al., 2013	psi36-10864	10	0	-	449914	f	CGTTAATGAGTTACCATTGTTGGTTGTAACAGTTTGTAAAACAGCTTGATTGGCTTA[A/G]TCCATTTAAACCCATTATATATAGGGCATTCATCACTTTGATCTTTTTAAGTGGAGTTTGTTACTCGATAAAAC	CCATTGTTGGTTGTAACAGTTTG	GATCAAAGTGATGAATGCCCTA
in silico Blanca et al., 2011	CMPSNP172	10	1.6	-	1173449		AAGGCGGTCGTCATTTTATCGTTGAATGGAGCGTTGGCATCAGTCTTCTCTCAGATTGC[A/G]TCGCTGCATACGTTAGCGATGATAATTCGGATATTGTTGCAACTGATACTATGAAGAACAC	AAGGCGGTCGTCATTTTATC	ATCATCGCTAACGTATGCAG
in silico Blanca et al., 2011	CMPSNP528	10	8	-	1722391	f	ATGGTTCTGGGTTTGGACATGAAGTAGACAGTAGCAACGAAGATGATGAAAAAAGAAGA[A/G]CAGAGGATTTGGATGAGATCAAAATGGAGAGATTTCCAGAGATTGAGAATTTCGTCAGGAC	TTCTGGGTTTGGACATGAAG	TGACGAAATTCTCAATCTCTGG
in silico Blanca et al., 2011	CMPSNP65	10	14.4	-	2226565		ATTCTAGATATTAGGATTTTTAATACGGATAGGCATGCTGGGAATCTCTTAGTTCGGAA[A/G]CTTGATGGAATAGGAAGGTTTGGACAAGTGGAGCTTATTCCTATAGATCACGGTCTTTGTT	TTTAATACGGATAGGCATGCTG	AAGCTCCACTTGTCCAAACC
in silico Blanca et al., 2011	CMPSNP892	10	17.6	-	2662617		CTTTAAATTGCGCCGCTTGTGGTTGTCATCGGAATTTCCACCGTCGTGAATCGGACGAT[T/C]CTTGGCCTAACCGTCGTTACTACCCATATCGTCTTTGTGCACCGCCGTCGCCGAGGTCGAG	GTTGTCATCGGAATTTCCAC	CGGTGCACAAAGACGATATG
in silico Blanca et al., 2011	CMPSNP762	10	23.9	35.1	3983974		GACATTAATGTCCAGTGAAGAGTTGGGATTAGATTTTGAGAGTAGGTGTAGTTATTTTT[A/T]GCTGCTTTCAGTTTCAAAGAACCTGATGTAAACAGTTATGAAGATGAAGTTCTTGCAATTT
in silico Blanca et al., 2011	CMPSNP671	10	28.8	44.8	4747876		CGTCCGGCTGATGCATAAAAAGACCATGATAAATGATGTAGCCACTATTTAATTAGGTT[T/C]TGGATCTGTGGTTTCCTTTTACTTCTGTTTTCTTTAATCCTTTCTTGAATTGTATGAACAA	TCCGGCTGATGCATAAAAAG	GAAGTAAAAGGAAACCACAGATCC
in silico Blanca et al., 2011	CMPSNP530	10	35.3	-	8500748		TGGAAAAGTAACAAAAACAAAAGTTACACCGACTGGGGATTCCTCTGTTCCTGTGAAGT[T/C]GAGAATCCGTGACAAGGTAGCCAAAAAAAGCAGCATAGTACCACTAGAATCAAAGTCCTTT	ACTGGGGATTCCTCTGTTCC	GGACTTTGATTCTAGTGGTACTATGC
in silico Blanca et al., 2011	CMPSNP550	10	38.5	66.4	21351117		CATTGATAGTCATACATAGAACCTTGAGGGAGGGCGATCCAACATTCAGGGAAGAACTC[T/C]TGAATTTTACACAAAGATCCCGAATTCTTCAACTATCTAATTTTAAGGATGATTCAAGTCC
in silico Blanca et al., 2011	CMPSNP426	11	0	-	1759815		CAAGTACTGCAGGCTGCAGAGAGGAATATGACAGATGCCTCCCAACTTAATTATGACTT[T/C]AGAAACCCTTTTGTGACCTGTGGAGCAACTTATGTGCCAATTTACCGAGGTCAGAAGGATG	CAGGCTGCAGAGAGGAATATG	TGCTCCACAGGTCACAAAAG
Deleu et al., 2009	HS_35-E11	11	16.4	NULL	19597841		CCTTTTTCTTCCAAATTCATTCCTACCCAATTCCCCCTCCAATCCCAA[A/T]TCCAAGCATTACCAATGGCCCATTCCTCGATTGTTCCCAATTTCCATCATCCCCCACGAGT
Deleu et al., 2009	FR12O13	11	16.4	36.5	13864594		GAACTTACAGGTTGAGACTTTCCAAGAACAGAACCATTCTTGAATGCTGTTTCATCCTT[T/C]GCTGGAGAGTCAGGCATGCCACCAGTCTTTTTCTCATTTCTGGCTTTATTAAAGATTACTG	TGAGACTTTCCAAGAACAGAACC	GCCAGAAATGAGAAAAAGACTG
Deleu et al., 2009	PSI_41-B07	11	27.6	61.9	26677053		ATATGTGTGCGTGTGTGTGTATGTTATCTTCTTCTGGCAGCAGTAGGTCTTTGARCAAT[A/G]AAATAGACAGCAGCAACAGGAAGAGAAAGATGATTATCAAGAGCAAATTTTCTTGAATTAA	TGTGTGCGTGTGTGTGTATG	TTCTCTTCCTGTTGCTGCTG
in silico Blanca et al., 2011	CMPSNP389	11	47.7	86.2	28601430	f	GGTTTGCCCCCAATTTACAATTCAGCTCGCGTTTTCGAGATGCCATCCAAGTACGAGTT[T/G]CAGATCAATGACAAAGGCACACATATGGTACGTCTCCATTTCCAAGCTTTTACCTCTTCAA	ACAATTCAGCTCGCGTTTTC	AAAGCTTGGAAATGGAGACG
in silico Blanca et al., 2011	CMPSNP30	11	66	-	27401711		TCTCTTCCGATTTCACTCACTACTTTCCCTGTTCCACTTCTCCGTCTCTTCCTTCCCTC[A/G]AGCTTTTCAACCTCAATTCGCCGCCATACCTTCTTTTCAGTTCATCCCCATTTCTTGACGT	CTTCTCCGTCTCTTCCTTCC	TCAAGAAATGGGGATGAACTG
in silico Blanca et al., 2011	CMPSNP75	11	86.1	-	28769338		TACTTCCTGAAATGCCTGGTCTCATTACTGACTTTCTGATCTCACTCGATGATCGCTTT[T/C]TGTACTTTGTTAACTGGCTACATGGAGATGTGAGACAGTACAACATTGAGGATCCTAAAAG	TTCCTGAAATGCCTGGTCTC	TCTCACATCTCCATGTAGCC
in silico Blanca et al., 2011	CMPSNP315	11	90.9	91.9	No hits found		CACAAACACCTGTCTACAAAACAAAAGAAAAAACCCAACAACAAAATCTTCACTTTCTT[A/T]CCTTTCCTGGAGAAACTATCTTTAATTAGCTGCTTGTGAATATTTTGAGTGTGAGACGGCA
in silico Blanca et al., 2011	CMPSNP934	11	92.5	94.5	29818760		CTAGGTTTCGTGGGTCTGCCGTGTGTTCATTGTCGACGTCGTGGAATTTTTTTAAAATA[T/C]TTTGATGTCGGAAAGAAAGCCCATAATTGGTCTCTCTTGGGAGCCAAAGCTGCCAGCCTCC	TCTGCCGTGTGTTCATTGTC	TCCCAAGAGAGACCAATTATGG
in silico Blanca et al., 2011	CMPSNP475	11	98.9	-	30277496		TTTCCTGAAAATTTGAGGAAACATTGTTTGCCGCAAGACAGAAAGCGCACACATCTATT[A/G]TTCGATGAAACAAAGTCAAAAATTTAATAACGAGTAGCKTTTTTTTGCTGAGGTTATGGGT	GTTTGCCGCAAGACAGAAAG	ACCCATAACCTCAGCAAAAA
in silico Blanca et al., 2011	CMPSNP122	11	100.5	-	30346675		ACAGTGCCGGATGTGCGGCTCACGAAGTCCCGAGACGGAACCAACGGAATGGCGATTTT[T/C]AGGTTCGATCAGCCGTCAGTGTTCGATTCATCGGCGGAGGTTGGGGATATCACCGGATTCT	ATGTGCGGCTCACGAAGT	CGATGAATCGAACACTGACG
in silico Blanca et al., 2011	CMPSNP523	12	0	18	3851040		CGAGAAGGACATGTGAAGATTTGGATGAGACCGTCCTCTGAAACACAGTCGAGCAACTC[A/G]GAAGCCCTCGTCGGTTCTAGCTCGTTGGCAGGTTCCAGAGTTGGCTCATCTACTTTGAAAT	CGTCCTCTGAAACACAGTCG	GATGAGCCAACTCTGGAACC
in silico Blanca et al., 2011	CMPSNP385	12	4.8	0	347765		TAGATGACTCTACTGCAGCTGCTATTCGAGAGATGGGAGATAGATTACAACCTCTTGGT[T/G]CGGAGGAGGAAAACTTTGTATTTTGATTTTTKCGCGATAATAATAGGAAGTGAATTTTGGC
in silico Blanca et al., 2011	CMPSNP310	12	9.8	20	5144172		ACACTACAGGGAGAGCCCCCTGGCGAATAAAAAAAGGTACCTATTACTACAACCAATTT[T/G]AAGAGTTCCTTCCATCTTCCCTTTTAGTTAAAATATAAATAGGGAAGGGGTCTTACCTCAC	CCCCCTGGCGAATAAAAA	TGAGGTAAGACCCCTTCCCTAT
Deleu et al., 2009	AI_35-A08	12	16.4	26	13943513		TTGCCGGATCTGGGAACCGGCGACACCCGATTTATCTGGGAGTTCAACTTTAAGGACTT[T/C]GACGTGGCGCGTGACCCCCACGCTCCGGACTCCATCGAGCTTCTCCGCCGTCAGGGCATCG	TCTGGGAGTTCAACTTTAAGGAC	CTGACGGCGGAGAAGCTC
in silico Blanca et al., 2011	CMPSNP361	12	37	-	23224943		ATTCTTGGCTCTACTCTTTGGAGCTCGATTTTGTGCTTCGAATCATTTGGGGGAACCTG[A/G]AGAAGATTAGGGATGATGGGTGTTTGAGAACTGAGGAAGGGAAGCTATGGGTACCAATTCC	GAGCTCGATTTTGTGCTTCG	ACCCATAGCTTCCCTTCCTC
in silico Blanca et al., 2011	CMPSNP5	12	58.1	70	24491712		CAACCATCTAGTGAATTTGAGAAACCCAAACGGAATTTTAGGAAGGTCTCTAGTCATTC[A/T]GCTGCCGAGCAGGTTCAGGAGAATCCCCAGATGGAGCTCGAAAAGGTCAAGCGTAGTCTGA
in silico Blanca et al., 2011	CMPSNP714	12	62.9	-	24711817		TTCAAATCCACAGCATTTTCGTTGATCTCTCCAATCATGGGTGGGAAGATCGACCCTGT[A/C]AATGGTTCTGTTAAATCTGGATCGACTAATCCGACCAACTCTGCAACGATCACTTCGAATG	TCAAATCCACAGCATTTTCG	TCGAAGTGATCGTTGCAGAG
Deleu et al., 2009	FR14F22	12	67.7	81	25309588		ACTAAAGATCTGTATGCATTAGAGAAGGTCTCAACTTCCAAAATTATTTTGATCTTCAG[A/G]AAATCAAGGAAAACTTCTCCGCCTTATCGAGTGTTGCTACATAATGACAATTTCAACAAGC	GCATTAGAGAAGGTCTCAACTTCC	CACTCGATAAGGCGGAGAAG
Deleu et al., 2009	P02.03	12	69.3	-	No hits found		AGGAAGATGCAGTCTTTAGGAGGAGGAGGAGGGAGTGAGGGAAGTGGTGTGCAATCACA[A/G]AGTAATACAACACTTTCAAAAGGGCAGTGGGAAAGAAGGCTTCAAACAGATATTCACACAG	AGGAGGGAGTGAGGGAAGTG	TGAAGCCTTCTTTCCCACTG

## Sheet: SNPs in candidates
SNPs in candidates: Additional set of SNPs located in candidate genes reported to be involved in sugar and ethylene metabolism. These markers were validated in [8] and had been generated in a previous resequencing study, using VED and MAK among other melon genotypes [3]. The physical position in the last version of the melon genome (v3.5.1) available at [10] is indicated. The SNP and flanking seq…
SNP source	Marker_name	Chromosome	Pseudomolecule coordinates	SNP and flanking sequence	Related process	Function
Lahanan et al., 1998, Giovannoni 2004; Wilkinson et al 1995	SlETR3(NR)1	1	30740888	TTTCACATGCTGCAATTCTTGAGGAGTCTATGCGGGCGCGTGATCAGCTCGTGGACCAAAATGTGGCTTTGGACTTAGCCCGAAGAGAAGCAGAGACGGC(A/G)ATTCACGCTCGTAATGATTTCCTGGCTGTCATGAACCATGGAATGAGGACGCCGATGCATGCAATTATTGCCCTTTCATCCCTGCTTCTGGAGACTGAAC	ripening	Similar to Ethylene receptor (Prunus persica) (uniprot_sprot:sp|Q9M7M1|ETR1_PRUPE)
Deleu et al. 2009	CmERF3ex4	2	14995868	AACGTGAAGTTAAGGGCTTCAAACTGTTTGGAGTGCATATCAAGTGAAAGTAAGTTTTGCTATTCCTTTCTCCTTCGATACTTTCTTTTCCATTTTT(T/A)GTAGTTTTATAGTAATTAAACCACATGCCTTAAAGAAAGTCATTTAAGGTATTTTTAGGAGATTCTTTGTGGAACAATGCTAAGATAATATATACCCAC	ripening	Similar to Alpha-galactosidase (Coffea arabica PE=1 SV=1) (uniprot_sprot:sp|Q42656|AGAL_COFAR)
Melonomics/Melogene	CmINHLIKE2.2	2	24511439	AATATCATTCAAGAAACATGCAAGAAATCAGCTGAGAGTACCCCAAATCTCACCTACAAATTTTGTGTTACTTCTTTAGAATC(T/C)GACAGACGTAGTCGCTCGGCGAATCTTCACAAACTTGGCCTCATTTCCATKGATTTGTTGCGACACAACGTAACAA	sugar	Similar to Putative invertase inhibitor (Platanus acerifolia PE=1 SV=1) (uniprot_sprot:sp|Q8GT41|PLA1_PLAAC)
Chervin et al., 2010; Diaz et al., 2011; Kieber et al., 1993	AtEIN3ex4.4	3	20740448	AATCGATTATGCAGCAGCAGACACACAATTGCCCAAACAAGATACACCCTTGTGGTACCTTTGACCCCAAAAATACAACTTTTCGGCATTGATTGCTAGCTCCATC(C/T)GATGATCTGAAGTAAATATATTTTCAGAGGGAGGGGGAGGAAGAACATCTTCATGCCCTAAAGAAGGTGAAACTTCTTCCTAAATATCTAAATGCCTAGTTG	ripening	Similar to Ethylene insensitive 3
Chervin et al., 2010; Diaz et al., 2011; Kieber et al., 1993	AtEIN3ex4.3	3	20740921	CATATATTTAGCATGCCAAGCTTTCAATCTAACGAAGACAAATCGGCATCTCCCATTCCTCCATCCTTCAACCATCCTAAGGCACCTGCTCGGCTGATGAACC(C/T)GACTCCACCCTTCAGGGTATCAGGACTTGGACTTCCCGAAGATGGCCAGAAAATGATTTCTGACCTCTTGAGTTTCTATGATTCTAACCTCCAACAGGA	ripening	Similar to Ethylene insensitive 3
Chervin et al., 2010; Diaz et al., 2011; Kieber et al., 1993	AtEIN3ex4.2	3	20741214	GAGGAAAGCAAACCCCATGATCTCAACTTCTTTAATATGGGAGCTCCTGGATCTAGGGAGAGACTTATGATGCCACCTGTCTGTCCTCAGATTAAGGAAGAATT(C/T)ATGGAAAACAATTCTGACTTCAATCAGAAGAGGAAGCAGATGACGGATGAATCAAATACGATAATGAACCCAAAGATGTATACTTGTGAGTATTCTCAATGCCCTTATA	ripening	Similar to Ethylene insensitive 3
Chervin et al., 2010; Diaz et al., 2011; Kieber et al., 1993	AtEIN3ex4.1	3	20741870	AGGAAAACCAGTCAGTGGAGCTTCTGATAATCTTCGTGCATGGTGGAAGGAAAAGGTTAGATTCGATAGAAATGGCCCTGCAGCAATTGCCAAATAT(G/C)AGGCAGACCACGCAATTCCAGGAAACAACGATGASTGCAATACAGTGGCGTCCACTCCTCACACCTTACAAGAGCTTCAAGATACAACCCTTGGATCACT	ripening	Similar to Ethylene insensitive 3
Barry et al., 2005/Chervin et al., 2010	VvCTR1TF	4	1943736	GCTCAAGCTTTTAGTAGTTATCCCATAGAAACAGTAAAATTCTACGTTAATATATGAATATGAATATGAATGATGGCTTTTGCAATGGGGTTTATAACATCG(A/C)AAATCCAAATGTAATACAGTTCCAAAATTACTAGGAACTTATTTTACCACTAACTACCAGCCTTGTAATCTTTTTATGAACCTGTTTATTGCCATCCTTAAATGGC	ripening	Similar to Serine/threonine-protein kinase CTR1 (Arabidopsis thaliana) (uniprot_sprot:sp|Q05609|CTR1_ARATH)
	CmCYP2.2	4	6755945	AAATATGGCCCCATCTTTAGGTTGAACCTCGGCTCGCGCCCGGCTTTAGTTGTTAGTAATTGGGAAATGGCTAAAGAAAGTATGTGTATTAATGACGCGGCCGCCGCCTCTCGTCCAGAGCTCTCAGTGTCTAAG(A/T)ATTTCTCTTATAACTTCGCCATGTTTGGGTTGGCTTCTTACAGTTCTTACTGGCGTGATATGCGTAAAATTACCCACTTGGAGCTCCTCTCCAATCCACGAGTCGATCAGGT		Similar to Cytochrome P450 82A3 (Glycine max) (uniprot_sprot:sp|O49858|C82A3_SOYBN)
	CmCYP2.3	4	6756667	CAGGTCAAGAGATCGATGTTAGGTGAGATGAGCACTTC(G/A)TCGAGAGAGTTATACACAAGATGGGGTGGAGAAAGGAAGAAATTGGAGGAGATTTCAGTTGAAATTAAACATTGGTTTGGGGATGCAATACTGAATATGCTTCTTAAGGTCATCATAGGGAAAAGATGTGTGGGTCCAAATGCTCCAG		Similar to Cytochrome P450 82A3 (Glycine max) (uniprot_sprot:sp|O49858|C82A3_SOYBN)
Dai et al., 2011	CmINH3.1	4	636241	CTCTTGCTTTTATCAATATGTGTTAAGTGATGGATGATGATGCCCTATAGTTTTTAATGGTTTGGAGTTGGGGCTATAAAGAGAAATTTGATGGGTTTAGAAAGG(G/C)CTTTTAGCAATAATATGCATTTTTTGGGGGGCTTTTGGTATATGRTTTGTGTTTTGGGAGTGTTAATTAATGTT	sugar	Similar to Putative invertase inhibitor (Platanus acerifolia PE=1 SV=1) (uniprot_sprot:sp|Q8GT41|PLA1_PLAAC)
Blanca et al., 2011	CmCYP1.1	4	7342297	AAGGCCATCAGTACGCCACGCTTTCTCTTCTCTTCTCTTTTCATTTTTTTCTCCACAGTGGAGAAGGGGGTAACCATTCTGATCCKATAAACGGCGACTGCATTGCTTTATCACATCCATCCGTCTTAGTCCGATT(G/A)TCGATCCTGAATTGAAATGGAGCATACCGAAACACCACCAATTGGAATCATTTCGTCATATCTCTACAGC		Similar to Cytochrome P450 82A4 (Glycine max) (uniprot_sprot:sp|O49859|C82A4_SOYBN)
Deleu et al. 2009/Diaz et al., 2011/Moreno et al., 2008/Vegas et al., 2013	CmETHIND	4	32636440	ATCCGGTGTTGTAGCGGTGTACGGTAACGGAGCTCTCACGGAGACGAAACAATCCCCCTTCTCTGTGAAAGTTGGATTGGCTCAAATGCTCCGCGGCGG(A/T)GTAATTATGGACGTCGTCAACGCAGAGCAGGCTCGTGTCGCCGAAGAGGCTGGAGCTTGCGCCGTCATGGCTCTTGAAAGAGTTCCTGCAGACATCCGA	ripening	Similar to Probable pyridoxal biosynthesis protein PDX1 (Hevea brasiliensis) (uniprot_sprot:sp|Q39963|PDX1_HEVBR)
Melogene / Cara&Giovannoni 2008	CmACO1b	5	2410702	AGGCTGCACAAGCTGAAGTTAATGATATGGATTGGGAAAGCACCTTTTTCTTACGCCATCT(A/T)CCTGAATCAAACATCTCCCAGATGTCTGATCTCGACGAGGAGTATAAG	ripening	1-aminocyclopropane-1-carboxylate oxydase activity
Melonomics/Melogene	CmACO2ex3	5	28000480	GCCGGCATCGGTGTGCTCCCGGAGGCCTCTGACCAAATCCGGTTGAGGGCATTCAGGGTATTTGGCAACTTTGGTTCCGACGGATGGGCCATTGGTTCCGTTGAATAGTTGCTT[A/G]ATGTGGGATTTTTGTAACCCCAAATTTTCGCACATTAGCTCCGAAAGCTTCTCCGCTATCTTTATTATCTCAGGAATGTACTCTTCTTCCATTGCTTTGC	ripening	1-aminocyclopropane-1-carboxylate oxydase activity
Lincoln et al 1987	CmE8ex1.3	6	3240008	AGTTTATGGACCCATCAAGCAATTGTTGTCCCAACAAAATCCTCCCAAGTATAGACAAATCACTGTTAAGAGAGTACCGTATCTACTTTGCTAATAAAGG(A/C/G)TTGGATGGAACGGATGCTCTCGCACATTTTAGACTTTAATTTACTCGAACTCTTTTTTACTTTCCCAATTTCAAGCTTTTATTAAATG	ripening	Similar to CmE8 protein (Cucumis melo) (uniref90:UniRef90_Q948K9)
Lincoln et al 1987	CmE8ex1.2	6	3240169	TGCAGTTGATTTCAAATGACAAATTTGTAAGCTCGGTGCATAGAGTGGTGGCTAATC(A/G)TGAGGGTCCAAGAATATCAGTGGCAAGTGCCTTCAGCACCGGCACTATACCAACCTCCAAAGTTTATGGACCCATCAAGCAATTGTTGTCCCAACAAAATC	ripening	Similar to CmE8 protein (Cucumis melo) (uniref90:UniRef90_Q948K9)
Lincoln et al 1987	CmE8ex1.1	6	3241153	GATTTCTGTTTCCAACGAACCCCATTTGGGTGTTCCAGTGGTGGATTTGGAAGACATCGATAAAGATCCATTCAAACGCAGACAAGCGGTGGACAAAAT(T/G)CGAGAAGCTTCAGAAAGTTGGGGGTTTTTCCAAGTGCTTAACCATGGGGTTCCGGTGAGTCTTCAGGAGGAGATCATAAATGGGACACGTCAATTTTTCGA	ripening	Similar to CmE8 protein (Cucumis melo) (uniref90:UniRef90_Q948K9)
Vegas et al., 2013	SlSBPex3	6	22018924	GTTCTGTTCGTCTTCTAGACTTGTTTTTCGAATCATGTTTTCTTTGCAATTTTCTGTGTTCTTACATATCCTAGATCATTTTGAGTCTTGATGCTGGACTT(A/C)TATACTTTGAGATGAATGTTATCTTT	ripening	Similar to Squamosa promoter-binding-like protein 13 (Arabidopsis thaliana) (uniprot_sprot:sp|Q8LFW6|SPL13_ARATH)
Manning et al., 2006	CNR	7	135350	CTGCTGCACTGCTGGCAGAACCTCTGCATCTGTTTAGCAACTAGGGCTTTGGAGGATTTGCT(A/G)TGGAGCTCGCAAACTTTGTGTCTGCGGTGATAGTCTTTGGCATTGGAGAGATCTTCCTTACAATTATCGACTTGGCACATAGGGTAGGTGACAGAGGCGG	ripening	Similar to Squamosa promoter-binding-like protein 14 (Arabidopsis thaliana) (uniprot_sprot:sp|Q8RY95|SPL14_ARATH)
Laserre et al. 1997 /Cara&Giovannoni 2008	CmACS1ex4	7	22221505	CTGTCGTTGCATGCGCTCGTAAGATGTCGAGCTTTGGCCTCGTCTCCTCGCAAACTCAATATTTGATTGCATCGATGTTGTCGGATGATGT(G/T)TTTGTCGACAACTTTCTTGCTGGGAGTGCTGAAAAACTTGCTGTGCGTCATCGTAACTTCACAAAAGGGCTTGCTCAGGTT	ripening	1-aminocyclopropane-1-carboxylate synthase activity
Laserre et al. 1997 /Cara&Giovannoni 2008	CmACS1ex5.1	7	22221763	AGGTTGGTATTGGATATTTGAAAGGGAGTGGAGGATTATTTTTATGGATGGATTTGCGTCATCTTTTGAAAGAGAAGACATTGGA(A/G)GCAGAAATGGCGTTATGGAAAGTGATTATCAATGAAGTTAAACTAAATGTTTCACCAGGTTCTTCATTCCATTGCTCAGAGCCAGGATGGTTTAGGGTTT	ripening	1-aminocyclopropane-1-carboxylate synthase activity
Laserre et al. 1997 /Cara&Giovannoni 2008	CmACS1ex5.2	7	22221955	TTAGGGTTTGTTTTGCAAATATGGATGACAGTACAATGGACATTTCCATCACTAGAATTAGAAACTTCGTGCTTCAAAACAAGGAGGTAACAACAAAGGT(T/C)AAGAAACAAAAATTCTGCTGGCGTCAAAGCAGCCTCGAACTTCGATTGTCATCTCGAAGACTCGAAGACATCATGTCACCACACTCGCCGTTGCCTCAA	ripening	1-aminocyclopropane-1-carboxylate synthase activity
Dai et al., 2011	CmAIN2.2	9	19767313	AATCTGTATCCAATTATTGTTTCTATTTATTTTTTTTAGGGCCAGTTCTCGATCTGTCAAAAAGCAGCTTTA(G/C)ATTCCAAATTAATGGTACTTCCCATTCATTTTTGTTCTTTCCTGGACAGTTTTGGAAATCTGGTGCCCAACGTGAATTTTCTTTTTATTTAAATTGCAATC	sugar	Similar to Beta-fructofuranosidase, soluble isoenzyme I (Daucus carota) (uniprot_sprot:sp|P80065|INVB_DAUCA)
Dai et al., 2011	CmAIN2.3	9	19770568	GTATGGGGCAACATAAGTTGGGGCCACGCCGTTTCAAGAGATCTCATCCATTGGCTCTATCTCCCTTACGCCATGGTCCCAGATCAA(T/C)CGTACGATGTCAACGGCGTTTGGACCGGGTCCGCCACAATCCTTCCGGACGGTCGGATCATAATGCTCTACACTGGCGATACCATTGATGGA	sugar	Similar to Beta-fructofuranosidase, soluble isoenzyme I (Daucus carota) (uniprot_sprot:sp|P80065|INVB_DAUCA)
Blanca et al., 2011	MLO1212438.1	10	473176	TTTGCCAAATGATTTAGCAATGGGAGATGGGATCATCCAGATCAGATATTCTTGCATGTT(C/T)TTCATGTACAGGGCAGCAGCAAATACTACATCTGTATAATCTTTATACACTCGAGAACAATATGATCAACTACTTCATAGCAACTACCTTCTCTTATTGTGCTTCATATAGGCAGAAAA		Similar to MLO-like protein 12 (Arabidopsis thaliana) (uniprot_sprot:sp|O80961|MLO12_ARATH)
Dai et al., 2011	CmAAG2.1	10	4970471	GGTGAAAGCAATAAGTTGGTAAAAAGAGATACATGCATCAAATAGGTGTATTAAGYATACATTHTTTTTTAACATCTYTGTGTGTCGAGAG(C/G)TTAACGTTATTTAGACAATGTCTCCCMTTTTACTACTAAACCAATCCATGATGRTTAAAAGAGGTGTATTAGTGAGGTGTGAGAACAAACATCTTACAGTCATGAGAGTCTAC	sugar	Similar to Alpha-galactosidase (Coffea arabica PE=1 SV=1) (uniprot_sprot:sp|Q42656|AGAL_COFAR)
Dai et al., 2011	CmAAG1.3	10	4985638	GATCCTGACATGCTGGAGGTTGGTAATGG(A/G)GGGATGACTAAAGATGAGTATATCGTTCACTTTAGTCTTTGGGCCATATCCAAGG	sugar	Similar to Alpha-galactosidase (Coffea arabica PE=1 SV=1) (uniprot_sprot:sp|Q42656|AGAL_COFAR)
Blanca et al., 2011	snpWRK701	10	8846383	ACATGTCGCCGCCCTGCCTCTCCGATCRACGCCTCCGCCATTGCCACCCCCTCCGATTCTTC(C/A)AACCTCATATCTTTCTCCAACGATTGTAACGCTCCATTGACCGAGGGTACTGG		Similar to Probable WRKY transcription factor 70 (Arabidopsis thaliana) (uniprot_sprot:sp|Q9LY00|WRK70_ARATH)
Blanca et al., 2011	snpWRK704	10	8846439	CTTCCAACCTCATATCTTTCTCCAACGATTGTAACGCTCCATTGACCGAGGGTACTGGCT[G/A]TAGTTTGATCTCATGGCTGAGTGATCATGACGATGCAATCAAGGTGGGAGAGACAGCCAC		Similar to Probable WRKY transcription factor 70 (Arabidopsis thaliana) (uniprot_sprot:sp|Q9LY00|WRK70_ARATH)
Blanca et al., 2011	snpWRK703	10	8846457	TCTCCAACGATTGTAACGCTCCATTGACCGAGGGTACTGGCTGTAGTTTGATCTCATGGC[T/C]GAGTGATCATGACGATGCAATCAAGGTGGGAGAGACAGCCACGACGAGTGGTTCCACAGG		Similar to Probable WRKY transcription factor 70 (Arabidopsis thaliana) (uniprot_sprot:sp|Q9LY00|WRK70_ARATH)
Nishiyama et al., 2007	CmEXP3	10	9183580	AGGGTACCATGTATGAAGAAGGGTGGAGTGAGGTTCACAATTAATGGCCACTCGTACTTCAACCTCGTTTTGATCACAAACGT(C/T)GGTGGTGCGGGCGATGTCCACGCCGTGTCAATAAAGGGGTCTCGAACTGGATGGCAAGCCATGTCTAGAAATTGGGGCCAAAATTGGCAAAGCAACAACT	ripening	Similar to Expansin-A8 (Arabidopsis thaliana)
Melonomics/Melogene	CmAAG3.1	10	9312736	TTTTTTCTCACTTTTTCGGAAGGAAGGAGGTCGGAGCATCCRTTAATGGCGAACAGGATAAGGTTTGGATCAGTGTTTTTACTGATTTTGTTAC(T/A)CTCCGTGGCGTATGTGGCGATTGCAGAAAGARGAGTGTCACTRTTGAATGGTTACGATAAATCGATTTTCAAGTCATCATTTCATCGGATTTTTGATACCTCCAAGTACGGCATACTGCAGCTTCAAAATGGGTTGGCTCGAACG	sugar	Similar to Alpha-galactosidase (Coffea arabica PE=1 SV=1) (uniprot_sprot:sp|Q42656|AGAL_COFAR)
Dai et al., 2011	CmINH1.1	11	30798184	GACACAACATGAGTAGCACGCGCCACCATATCAAGAAGTTGCAAAGAAAGAAAGGCCCCGGTGACCCGTTCGTTAAGTTGTGTTTGACTGATTGTTTGGAACTTTATTCCGATG(T/C)GATCCCGATGGTGAAGCAAGCAAGGAAGGATTACAAGGCCGGGCGATACGCGGATGCGAACTCGAAGATCAGCTCAGTTATGGATGATTGTTCGACATGTGAAGAAGGATTCGAGGAGAAAGAAG	sugar	Similar to Putative invertase inhibitor (Platanus acerifolia PE=1 SV=1) (uniprot_sprot:sp|Q8GT41|PLA1_PLAAC)
Dai et al., 2011	CmINH1.3	11	30798419	GGGTGGTTTCACCATTGACTAATAGAAATCATAATGCCTTTGAATTGTCGGCTATTGCACTGTCCATTATCAATATGCTATAGAAAGAGATAATTTCATTAAATTTACC(C/T)TTTTTTTTTTTTCCTTTTAATTTTATTTTATGATTTGAGCAAAAGTAGATATGTTGTAATCAAAATACAATCCACACCATGG	sugar	Similar to Putative invertase inhibitor (Platanus acerifolia PE=1 SV=1) (uniprot_sprot:sp|Q8GT41|PLA1_PLAAC)
