# Supplementary material for: A new genomic library of melon introgression lines in a cantaloupe genetic background for dissecting desirable agronomical traits
Source: BMC Plant Biol. 2016 Jul 8;16:154. doi: 10.1186/s12870-016-0842-0 (PMC4938994; doi:10.1186/s12870-016-0842-0)
Supplement: Additional file 3: — Graphical genotype of the 27 ILs selected in this study for agronomic characterization in three trials. Rows from top to bottom: marker names, melon chromosome, genetic position according to [9] for the background markers (the SNPs located in candidate genes are not mapped and are located according to their physical position indicated in Additional file 2), and the SNP allele (VED/MAK). Green boxes indicate MAK homozygous introgressions, and blue lines VED genetic background. (XLSX 30 kb) [file 12870_2016_842_MOESM3_ESM.xlsx]

## Sheet: Hoja1
	Additional File 3. Graphical genotype of the 27 ILs selected in this study for agronomic characterization in three trials. Rows from top to bottom: marker names, melon chromosome, genetic position according to [9] for the background markers (the SNPs located in candidate genes are not mapped and are located according to their physical position indicated in Additional File 2), and the SNP allele (…
Marker name	CMPSNP1095	CMPSNP83	P01.16	AI_17-E07	CMPSNP711	SlETR3(NR)1	CMPSNP410	F116	CMPSNP731	CMPSNP204	FR10O18	AI_14-H05	CmERF3ex4	CMPSNP128	CMPSNP246	CMPSNP886	CMPNSP658	CmINHLIKE2.2	CMPSNP566	CMPSNP94	AI_18-E05	AtEIN3ex4.4	AtEIN3ex4.3	AtEIN3ex4.2	AtEIN3ex4.1	CMPSNP275	CMPSNP540	CMPSNP165	CMPSNP8	CMPSNP769	CMPSNP164	CMPSNP998	CMPSNP595	SNP480	CMPSNP787	PS_34-C02	VvCTR1TF	CMPSNP264	CMPSNP147	CmCYP2.2	CmCYP2.3	CmINH3.1	CmCYP1.1	AI_03-F03	CMPSNP352	CMPSNP852	CMPSNP607	CMPSNP677	CMPSNP24
Chromosome	1	1	1	1	1	1	1	1	1	1	2	2	2	2	2	2	2	2	2	2	3	3	3	3	3	3	3	3	3	3	3	3	3	4	4	4	4	4	4	4	4	4	4	4	4	4	4	4	4
Genetic position	3.2	18.1	35.7	45.2	46.8		59.6	69.2	80.4	86.8	14.4	40.6		50.2	53.4	63	77.9		86	90.9	3.2					4.8	8	24.3	34.2	42.8	46.2	56.3	61.1	0	6.4	17.6		32.1	48.3					53.1	54.7	62.7	69.1	77.1	86.8
Alleles (VED/MAK)	G/A	C/T	A/C	G/A	T/C	G/A	A/G	A/G	C/G	T/C	C/G	C/T	T/A	C/T	A/C	G/A	T/C	T/C	G/T	C/T	G/C	C/T	T/C	C/T	G/C	T/C	C/T	A/C	G/A	GA	C/T	C/T	T/C	T/G	T/C	C/T	A/C	T/A	T/C	T/A	A/G	C/G	G/A	G/T	T/C	A/G	T/C	C/G	T/G
MAK_1-1	G	T	C	A	C	G	A	A	C	T	C	C	T	C	A	G	T	T	G	C	G	C	T	C	G	T	C	T	G	G	C	C	T	T	T	C	A	T	T	T	A	C	G	G	T	A	T	C	T
MAK_1-2	G	C	A	G	T	A	G	G	G	C	C	C	T	C	A	G	T	T	G	C	G	C	T	C	G	T	C	T	G	G	C	C	T	T	T	C	A	T	T	T	A	C	G	G	T	A	T	C	T
MAK_2-1	G	C	A	G	T	G	A	A	C	T	G	T	A	T	C	G	T	T	G	C	G	C	T	C	G	T	C	T	G	G	C	C	T	T	T	C	A	T	T	T	A	C	G	G	T	A	T	C	T
MAK_2-2	G	C	A	G	T	G	A	A	C	T	C	T	A	T	C	G	T	T	G	C	G	C	T	C	G	T	C	T	G	G	C	C	T	T	T	C	A	T	T	T	A	C	G	G	T	A	T	C	T
MAK_2-3	G	C	A	G	T	G	A	A	C	T	C	C	A	T	C	A	C	C	T	T	G	C	T	C	G	T	C	T	G	G	C	C	T	T	T	C	A	T	T	T	A	C	G	G	T	A	T	C	T
MAK_3-1	G	C	A	G	T	G	A	A	C	T	C	C	T	C	A	G	T	T	G	C	G	T	C	T	C	C	T	C	G	G	C	C	T	T	T	C	A	T	T	T	A	C	G	G	T	A	T	C	T
MAK_3-2	G	C	A	G	T	G	A	A	C	T	C	C	T	C	A	G	T	T	G	C	G	C	T	C	G	T	C	T	A	A	T	T	T	T	T	C	A	T	T	T	A	C	G	G	T	A	T	C	T
MAK_4-1	G	C	A	G	T	G	A	A	C	T	C	C	T	C	A	G	T	T	G	C	G	C	T	C	G	T	C	T	G	G	C	C	T	G	C	T	C	A	T	T	A	C	G	G	T	A	T	C	T
MAK_4-2	G	C	A	G	T	G	A	A	C	T	C	C	T	C	A	G	T	T	G	C	G	C	T	C	G	T	C	T	G	G	C	C	T	T	T	C	A	A	C	A	G	G	A	T	C	A	T	C	T
MAK_4-3	G	C	A	G	T	G	A	A	C	T	C	C	T	C	A	G	T	T	G	C	G	C	T	C	G	T	C	T	G	G	C	C	T	T	T	C	A	T	T	T	A	C	G	G	T	A	T	C	T
MAK_5-1	G	C	A	G	T	G	A	A	C	T	C	C	T	C	A	G	T	T	G	C	G	C	T	C	G	T	C	T	G	G	C	C	T	T	T	C	A	T	T	T	A	C	G	G	T	A	T	C	T
MAK_5-2	G	C	A	G	T	G	A	A	C	T	C	C	T	C	A	G	T	T	G	C	G	C	T	C	G	T	C	T	G	G	C	C	T	T	T	C	A	T	T	T	A	C	G	G	T	A	T	C	T
MAK_6-1	G	C	A	G	T	G	A	A	C	T	C	C	T	C	A	G	T	T	G	C	G	C	T	C	G	T	C	T	G	G	C	C	T	T	T	C	A	T	T	T	A	C	G	G	T	A	T	C	T
MAK_6-2	G	C	A	G	T	G	A	A	C	T	C	C	T	C	A	G	T	T	G	C	G	C	T	C	G	T	C	T	G	G	C	C	T	T	T	C	A	T	T	T	A	C	G	G	T	A	T	C	T
MAK_7-1	G	C	A	G	T	G	A	A	C	T	C	C	T	C	A	G	T	T	G	C	G	C	T	C	G	T	C	T	G	G	C	C	T	T	T	C	A	T	T	T	A	C	G	G	T	A	T	C	T
MAK_7-2	G	C	A	G	T	G	A	A	C	T	C	C	T	C	A	G	T	T	G	C	G	C	T	C	G	T	C	T	G	G	C	C	T	T	T	C	A	T	T	T	A	C	G	G	T	A	T	C	T
MAK_8-1	G	C	A	G	T	G	A	A	C	T	C	C	T	C	A	G	T	T	G	C	G	C	T	C	G	T	C	T	G	G	C	C	T	T	T	C	A	T	T	T	A	C	G	G	T	A	T	C	T
MAK_8-2	G	C	A	G	T	G	A	A	C	T	C	C	T	C	A	G	T	T	G	C	G	C	T	C	G	T	C	T	G	G	C	C	T	T	T	C	A	T	T	T	A	C	G	G	T	A	T	C	T
MAK_9-1	G	C	A	G	T	G	A	A	C	T	C	C	T	C	A	G	C	T	G	C	G	C	T	C	G	T	C	T	G	G	C	C	T	T	T	C	A	T	T	T	A	C	G	G	T	A	T	C	T
MAK_9-2	G	C	A	G	T	G	A	A	C	T	C	C	T	C	A	G	T	T	G	C	G	C	T	C	G	T	C	T	G	G	C	C	T	T	T	C	A	T	T	T	A	C	G	G	T	A	T	C	T
MAK_10-1	G	C	A	G	T	G	A	A	C	T	C	C	T	C	A	G	T	T	G	C	G	C	T	C	G	T	C	T	G	G	C	C	T	T	T	C	A	T	T	T	A	C	G	G	T	A	T	C	T
MAK_10-2	G	C	A	G	T	G	A	A	C	T	C	C	T	C	A	G	T	T	G	C	G	C	T	C	G	T	C	T	G	G	C	C	T	T	T	C	A	T	T	T	A	C	G	G	T	A	T	C	T
MAK_10-3	G	C	A	G	T	G	A	A	C	T	C	C	T	C	A	G	T	T	G	C	G	C	T	C	G	T	C	T	G	G	C	C	T	T	T	C	A	T	T	T	A	C	G	G	T	A	T	C	T
MAK_11-1	G	C	A	G	T	G	A	A	C	T	C	C	T	C	A	G	T	T	G	C	G	C	T	C	G	T	C	T	G	G	C	C	T	T	T	C	A	T	T	T	A	C	G	G	T	A	T	C	T
MAK_11-2	G	C	A	G	T	G	A	A	C	T	C	C	T	C	A	G	T	T	G	C	G	C	T	C	G	T	C	T	G	G	C	C	T	T	T	C	A	T	T	T	A	C	G	G	T	A	T	C	T
MAK_12-1	G	C	A	G	T	G	A	A	C	T	C	C	T	C	A	G	T	T	G	C	G	C	T	C	G	T	C	T	G	G	C	C	T	T	T	C	A	T	T	T	A	C	G	G	T	A	T	C	T
MAK_12-2	G	C	A	G	T	G	A	A	C	T	C	C	T	C	A	G	T	T	G	C	G	C	T	C	G	T	C	T	G	G	C	C	T	T	T	C	A	T	T	T	A	C	G	G	T	A	T	C	T
[truncated: 105 more columns]
