# Supplementary material for: A new genomic library of melon introgression lines in a cantaloupe genetic background for dissecting desirable agronomical traits
Source: BMC Plant Biol. 2016 Jul 8;16:154. doi: 10.1186/s12870-016-0842-0 (PMC4938994; doi:10.1186/s12870-016-0842-0)
Supplement: Additional file 5: — List of all QTLs detected with the Dunnet’s test in at least two of the three trials performed with the selected IL collection. Abbreviated trait name as in Additional file 4, QTL name, chromosome, QTL position (cM) and flanking markers, according to the phenotype of overlapping lines, number of trials in which the QTL was detected, MAK effect relative to the VED parental (%) with positive/negative effects indicating that MAK alleles increase/decrease the value of the trait, IL introgression position (cM) and flanking markers. (XLSX 15 kb) [file 12870_2016_842_MOESM5_ESM.xlsx]

## Sheet: hoja1
	Additional File 5. List of all QTLs detected with the Dunnett´s test in at least two of the three trials performed with the selected IL collection. Abbreviated trait name as in Additional file 4, QTL name, chromosome, QTL position (cM) and flanking markers, according with the phenotype of overlapping lines, number of trials in which the QTL was detected, MAK effect relative to the VED parental (%…
Trait	QTL_Name	Chromosome	Position cM/ Flanking-markers	Nº trials	MAK effect relative to VED (%)			IL	Introgression position cM/Flanking markers	Double introgression position LG/ cM/ Flanking markers
					Paip15	UPV15	Paip14
NMaF30	nmaf30.5	5	73.4-94.2 / 60k41.243-CMPSNP735	2	220	152.7	-	MAK_5-2	73.4-94.2 / 60k41.243-CMPSNP735
	nmaf30.7	7	4.9-6.5 / AI_05-F11-CMPSNP301	2	384	228.4	-	MAK_7-1	4.9-11.3 / AI_05-F11-CMPSNP249
NFeF30	nfef30.6	6	49.6-86.9/ CMPSNP295-CMPSNP378	2	250	237.5	-	MAK_6-2	43.2-86.9/ CMPSNP3-CMPSNP378
	nfef30.7	7	4.9-6.5 / AI_05-F11-CMPSNP301	2	290	312.5	-	MAK_7-1	4.9-11.3 / AI_05-F11-CMPSNP249
Dmat	dmat.1	1	59.6-86.8/CMPSNP410-CMPSNP204	2	-	-33	-14.2	MAK_1-2	59.6-86.8/CMPSNP410-CMPSNP204
	dmat.6	6	49.6-86.9/ CMPSNP295-CMPSNP378	2	-	-17.8	-26	MAK_6-2	43.2-86.9/ CMPSNP3-CMPSNP378
FW	fw.1	1	18.1-46-8 / CMPSNP83-CMPSNP711	2	-44	-	-32.5	MAK_1-1	18.1-46-8 / CMPSNP83-CMPSNP711
	fw.2	2	14.4 / FR10O18	2	-	45.4	33.3	MAK_2-1	14.4-53.4 / FR10O18-CMPSNP246	IX / 36.8-64 / CMPSNP159-CMPSNP890
	fw.6	6	49.6-86.9/ CMPSNP295-CMPSNP378	3	-46.7	-38	-40.2	MAK_6-2	43.2-86.9/ CMPSNP3-CMPSNP378
	fw.11	11	16.4-86.1/FR12O13-CMPSNP75	2	38.1	-	58.1	MAK_11-1	0-86.1 / CMPSNP426-CMPSNP75
FL	fl.1	1	18.1-46-8 / CMPSNP83-CMPSNP711	2	-20.3		-11.8	MAK_1-1	18.1-46-8 / CMPSNP83-CMPSNP711
	fl.2	2	14.4 / FR10O18	2	-	27.3	11.6	MAK_2-1	14.4-53.4 / FR10O18-CMPSNP246	IX / 36.8-64 / CMPSNP159-CMPSNP890
	fl.6	6	49.6-86.9/ CMPSNP295-CMPSNP378	3	-19.9	-	-23.2	MAK_6-2	43.2-86.9/ CMPSNP3-CMPSNP378
	fl.7	7	30.5-59.4 / CMPSNP262-CMPSNP465	3	12.5	14.4	25	MAK_7-2	11.3-59.4 / CMPSNP249-CMPSNP465	X / 14.4/ CMPSNP65
	fl.11	11	16.4-86.1/FR12O13-CMPSNP75	3	17	18.5	18.8	MAK_11-1	0-86.1 / CMPSNP426-CMPSNP75
			16.4-86.1/FR12O13-CMPSNP75	2	-	22.8	22.2	MAK_11-2	16.4-100.5 / HS_35-E11-CMPSNP122
FD	fd.1	1	18.1-46-8 / CMPSNP83-CMPSNP711	2	-18.4	-	-13.5	MAK_1-1	18.1-46-8 / CMPSNP83-CMPSNP711
	fd.2	1	14.4 / FR10O18	2	-	11.6	9.3	MAK_2-1	14.4-53.4 / FR10O18-CMPSNP246	IX / 36.8-64 / CMPSNP159-CMPSNP890
	fd.5	5	73.4-94.2 / 60k41.243-CMPSNP735	2	-12.5	-14.8	-	MAK_5-2	73.4-94.2 / 60k41.243-CMPSNP735
	fd.6	6	49.6-86.9/ CMPSNP295-CMPSNP378	3	-19.1	-9.2	-15.4	MAK_6-2	43.2-86.9/ CMPSNP3-CMPSNP378
	fd.11	11	0 / CMPSNP426	2	10.6	-	13.8	MAK_11-1	0-86.1 / CMPSNP426-CMPSNP75
FS	fs.7	7	30.5-59.4 / CMPSNP262-CMPSNP465	3	15.6	28	16.4	MAK_7-2	11.3-59.4 / CMPSNP249-CMPSNP465	X / 14.4/ CMPSNP65
	fs.11	11	90.9-100.5 / CMPSNP315-CMPSNP122	2	-	21.9	7.9	MAK_11-2	16.4-100.5 / HS_35-E11-CMPSNP122
CW	cw.2	2	40.6 / AI_14-H05	2	16.7	20.2	-	MAK_2-2	40.6-53.4 / AI_14-H05-CMPSNP246
FF	ff.7	7	11.3-59.4 / CMPSNP249-CMPSNP465	3	107	123.3	167.5	MAK_7-2	11.3-59.4 / CMPSNP249-CMPSNP465	X / 14.4/ CMPSNP65
	ff.10	10	1.6-14.4 / CMPSNP172-CMPSNP65	2	118	124.4	-	MAK_10-1	1.6-14.4 / CMPSNP172-CMPSNP65
AL	al.7	7	30.5-59.4 / CMPSNP262-CMPSNP465	3	-68.7	-75	-100	MAK_7-2	11.3-59.4 / CMPSNP249-CMPSNP465	X / 14.4/ CMPSNP65
	al.10	10	1.6-14.4 / CMPSNP172-CMPSNP65	2	-57.2	-57.2	-	MAK_10-1	1.6-14.4 / CMPSNP172-CMPSNP65
AR	ar.7	7	30.5-59.4 / CMPSNP262-CMPSNP465	3	-82	-100	-100	MAK_7-2	11.3-59.4 / CMPSNP249-CMPSNP465	X / 14.4/ CMPSNP65
	ar.10	10	1.6-14.4 / CMPSNP172-CMPSNP65	3	-100	-64.3	-50	MAK_10-1	1.6-14.4 / CMPSNP172-CMPSNP65
RTh	rth.2	2	63-90.9 / CMPSNP886-CMPSNP94	3	89.2	62.8	36.6	MAK_2-3	50.2-90.9 / CMPSNP128-CMPSNP94	VIII / 79.2 / CMPSNP1066
	rth.6	6	49.6-86.9/ CMPSNP295-CMPSNP378	2	-59.5	-40	-	MAK_6-2	43.2-86.9 / CMPSNP3-CMPSNP378
Net	net.5	5	73.4-94.2 / 60k41.243-CMPSNP735	3	-50	-81.2	-62.5	MAK_5-2	73.4-94.2 / 60k41.243-CMPSNP735
	net.6	6	49.6-86.9/ CMPSNP295-CMPSNP378	3	-100	-87.5	-87.5	MAK_6-2	43.2-86.9 / CMPSNP3-CMPSNP378
	net.7	7	30.5-59.4 / CMPSNP262-CMPSNP465	2	-81.2	-57.2	-	MAK_7-2	11.3-59.4 / CMPSNP249-CMPSNP465	X / 14.4/ CMPSNP65
FCHl	fchl.2	2	14.4 / FR10O18	3	50.4	28.4	17.8	MAK_2-1	14.4-53.4 / FR10O18-CMPSNP246	IX / 36.8-64 / snp159-CMPSNP890
	fchl.6	6	1.6-32 / CMPSNP925-CMPSNP433	2	45.8	15.6	-	MAK_6-1	1.6-43.2 / CMPSNP925-CMPSNP433	VIII / 59.4 / PSI_25-H03
	fchl.8	8	46.5-79.2 / CMPSNP281-CMPSNP1066	2	40.3	18.2	-	MAK_8-2	46.5-79.2 / CMPSNP281-CMPSNP1066
	fchl.9	9	22.4-64 / CMPSNP144-CMPSNP890	2	37	15.4	-	MAK_9-2	19.2-64 / CMPSNP1077-CMPSNP890	V / 73.4 / 60k41.243
FCa	fca.2	2	14.4 / FR10O18	3	-164.4	-132.2	-162.2	MAK_2-1	14.4-53.4 / FR10O18-CMPSNP246	IX / 36.8-64 / snp159-CMPSNP890
	fca.9	9	22.4-64 / CMPSNP144-CMPSNP890	3	-178.1	-154	-164.7	MAK_9-2	19.2-64 / CMPSNP1077-CMPSNP890	V / 73.4 / 60k41.243
FCb	fcb.2	2	63-90.9 / CMPSNP886-CMPSNP94	2	25.8	11.3	-	MAK_2-3	50.2-90.9 / CMPSNP128-CMPSNP94	VIII / 79.2 / CMPSNP1066
	fcb.9	9	22.4-64 / CMPSNP144-CMPSNP890	2	-12.6	-21.5	-39.8	MAK_9_2	19.2-64 / CMPSNP1077-CMPSNP890	V / 73.4 / 60k41.243
CIR	cir.6	6	1.6-32 / CMPSNP925-CMPSNP433	3	72.2	63.1	80.4	MAK_6-1	1.6-43.2 / CMPSNP925-CMPSNP433	VIII / 59.4 / PSI_25-H03
	cir.8	8	46.5-79.2/CMPSNP281-CMPSNP1006	2	93.7	83.3	-	MAK_8-2	46.5-79.2 / CMPSNP281-CMPSNP1066
	cir.12	12	9.8-16.4 / CMPSNP310-AI_35-A08	3	82.1	88.9	92.6	MAK_12-1	9.8-16.4 / CMPSNP310-AI_35-A08	VIII/ 79.2/ CMPSNP1066
SSC	ssc.10	10	1.6-14.4 / CMPSNP172-CMPSNP65	3	14	24.4	12.5	MAK_10-1	1.6-14.4 / CMPSNP172-CMPSNP65
SUC	suc.1	1	59.6-86.8/CMPSNP410-CMPSNP204	1	-	-	-39.4	MAK_1-2	59.6-86.8/CMPSNP410-CMPSNP204
	suc.5	5	73.4-94.2 / 60k41.243-CMPSNP735	1	-	-	17.9	MAK_5-2	73.4-94.2 / 60k41.243-CMPSNP735
	suc.10	10	1.6-14.4 / CMPSNP172-CMPSNP65	1	-	-	26.7	MAK_10-1	1.6-14.4 / CMPSNP172-CMPSNP65
	suc.11	11	90.9-100.5 / CMPSNP315-CMPSNP122	1	-	-	-15	MAK_11-2	16.4-100.5 / HS_35-E11-CMPSNP122
GLUC	gluc.1	1	59.6-86.8/CMPSNP410-CMPSNP204	1	-	-	18.3	MAK_1-2	59.6-86.8/CMPSNP410-CMPSNP204
	gluc.5	5	73.4-94.2 / 60k41.243-CMPSNP735	1	-	-	-8.6	MAK_5-2	73.4-94.2 / 60k41.243-CMPSNP735
	gluc.11	11	16.4-86.1/ FR12O13-CMPSNP75	1	-	-	38	MAK_11-1	0-86.1 / CMPSNP426-CMPSNP75
			16.4-86.1/ FR12O13-CMPSNP75					MAK_11-2	16.4-100.5 / HS_35-E11-CMPSNP122
FRUC	fruc.5	5	73.4-94.2 / 60k41.243-CMPSNP735	1	-	-	-5.8	MAK_5-2	73.4-94.2 / 60k41.243-CMPSNP735
	fruc.10	10	1.6-14.4 / CMPSNP172-CMPSNP65	1	-	-	-6	MAK_10-1	1.6-14.4 / CMPSNP172-CMPSNP65
	fruc.11	11	90.9-100.5 / CMPSNP315-CMPSNP122	1	-	-	22.3	MAK_11-2	16.4-100.5 / HS_35-E11-CMPSNP122
