# Supplementary material for: A new genomic library of melon introgression lines in a cantaloupe genetic background for dissecting desirable agronomical traits
Source: BMC Plant Biol. 2016 Jul 8;16:154. doi: 10.1186/s12870-016-0842-0 (PMC4938994; doi:10.1186/s12870-016-0842-0)
Supplement: Additional file 6: — Correlation coefficient (p < 0.05) of the traits used for phenotyping the ILs in the three trials: Paip15, UPV15 and Paip14. Dark grey represents positive correlations and light gray represents negative correlations. Abbreviated trait name as in Additional file 4. (XLSX 15 kb) [file 12870_2016_842_MOESM6_ESM.xlsx]

## Sheet: Hoja1
Additional file 6. Correlation coefficient (p < 0.05) of the traits used for phenotyping the ILs in the three trials: Paip15, UPV15 and Paip14. Dark grey represents positive correlations and light gray represents negative correlations. Abbreviated trait name as in Additional file 4.
		+	-
	FW	FL	FD	FS	CW	RTh	FF	AL	AR	Net	FHl	FCa	FCb	SSC	CIR	NMaF30
FL	0.8542
FD	0.9168	0.7539
FS	0.1755	0.5925										Paip15
CW	-0.3061	-0.2918	-0.293	-0.0785
RTh	0.4819	0.3722	0.5326		-0.1495
FF
AL				-0.2794			-0.4092
AR		-0.1837		-0.2383			-0.2976	0.5088
Net	0.217		0.2897	-0.181	-0.2679	0.2032
FHl			0.1718			0.1739		0.1633	0.1432
FCa								0.3226		0.1856
FCb						0.1601		0.1951	0.1906		0.6182	0.5207
SSC						-0.2831	0.2728		-0.237		-0.3036	-0.1606	-0.4868
CIR						-0.1763					0.1966		0.2379
NMaF30	-0.1899	-0.2084	-0.1536				-0.1443
NFeF30	-0.1532	-0.1197	-0.1609					-0.1903		-0.2955		-0.2422	-0.1769	0.0556		0.366
	FW	FL	FD	FS	CW	RTh	FF	AL	AR	Net	Dmat	FHL	FCa	FCb	SSC	CIR	NMaF30
FL	0.7749
FD	0.882	0.7786
FS		0.5303											UPV15
CW	-0.1643	-0.1341
RTh	0.484	0.394	0.4788
FF				0.2101	-0.1926	-0.2756
AL				-0.2358	-0.2219	0.1687	-0.3643
AR	-0.1865	-0.2233		-0.2582			-0.2865	0.3218
Net	0.3786	0.2724	0.3924		-0.2683	0.2214
Dmat							0.1853		-0.2513
FHL						0.1976	-0.1814				-0.2343
FCa												-0.2682
FCb		-0.1868		-0.2213			-0.1784	0.2173	0.1703		-0.2648	0.349	0.5986
SSC					-0.172		0.3535			0.1728	0.2072	-0.3739		-0.1939
CIR									0.1535
NMaF30		-0.201		-0.1715						-0.2276						-0.2582
NFeF30													0.167	0.235			0.2872
	FW	FL	FD	FS	CW	RTh	FF	AL	AR	Net	Dmat	FHl	FCa	FCb	SSC	CIR	NMaF30
FL	0.8605
FD	0.9323	0.7989
FS		0.561											Paip14
CW	-0.2564	-0.2747	-0.2795
RTh	0.5437	0.4866	0.5379		-0.2952
FF				0.2239
AL							-0.4017
AR		-0.1731		-0.2528			-0.4776	0.4098
Net	0.4691	0.4555	0.4689		-0.1673
Dmat	0.3094	0.3043	0.3242							0.3644
FHl	0.1958		0.2174			0.3415	-0.2155	0.2536	0.1988		-0.2849
FCa	-0.1696						0.1927				-0.2623
FCb											-0.311	0.2994	0.2507
SSC					-0.1756		0.2848		-0.2291		0.2119	-0.1804
CIR
NMaF30	-0.2138	-0.2222	-0.1878			-0.215					-0.3001		0.2178
NFeF30		-0.1786		-0.179		-0.1669							0.2156				0.3255
